# Supplementary material for: Monitoring Arthropods in maize and pasture fields in São Miguel and São Jorge Islands: IPM-Popillia Project
Source: Biodivers Data J. 2023 Oct 5;11:e109431. doi: 10.3897/BDJ.11.e109431 (PMC10570818; doi:10.3897/BDJ.11.e109431)
Supplement: Supplementary material 1 — Table of unidentified taxa [file bdj-11-e109431-s001.xlsx]

## Sheet: occurence_not_identified_taxa
id	type	license	institutionID	collectionID	institutionCode	collectionCode	datasetName	basisOfRecord	occurrenceID	recordedBy	organismQuantity	organismQuantityType	lifeStage	establishmentMeans	eventID	identifiedBy	dateIdentified	scientificName	kingdom	phylum	class	order	family	genus	specificEpithet	infraspecificEpithet	taxonRank	scientificNameAuthorship
SG_SM_1	PhysicalObject	https://creativecommons.org/licenses/by/4.0/legalcode	0a80feca-b411-428a-a34e-c5c2fa07cdba	854c57d3-2447-4b8b-bb9e-b66a6b17ba1d	UAc	IPMPopillia	IPMPopillia_SM_SJ_2022	PreservedSpecimen	91f27679-5741-488d-bb6b-f66f2f2e69b8	M. Teixeira | A. PeÃ±alver | M. Calvet	18	individuals	adult	indeterminate	SG_SM_1	P. A. V. Borges | M. Teixeira	2022	Arachnida	Animalia	Arthropoda	Arachnida						class
SG_SM_2	PhysicalObject	https://creativecommons.org/licenses/by/4.0/legalcode	0a80feca-b411-428a-a34e-c5c2fa07cdba	854c57d3-2447-4b8b-bb9e-b66a6b17ba1d	UAc	IPMPopillia	IPMPopillia_SM_SJ_2022	PreservedSpecimen	305f1363-8667-46c1-af7c-ba133c4d3e5c	M. Teixeira | A. PeÃ±alver | M. Calvet	16	individuals	adult	indeterminate	SG_SM_2	P. A. V. Borges | M. Teixeira	2022	Arachnida	Animalia	Arthropoda	Arachnida						class
SG_SM_3	PhysicalObject	https://creativecommons.org/licenses/by/4.0/legalcode	0a80feca-b411-428a-a34e-c5c2fa07cdba	854c57d3-2447-4b8b-bb9e-b66a6b17ba1d	UAc	IPMPopillia	IPMPopillia_SM_SJ_2022	PreservedSpecimen	afdacb54-cb8f-4079-8004-980a79672f3d	M. Teixeira | A. PeÃ±alver | M. Calvet	5	individuals	adult	indeterminate	SG_SM_3	P. A. V. Borges | M. Teixeira	2022	Arachnida	Animalia	Arthropoda	Arachnida						class
SG_SM_4	PhysicalObject	https://creativecommons.org/licenses/by/4.0/legalcode	0a80feca-b411-428a-a34e-c5c2fa07cdba	854c57d3-2447-4b8b-bb9e-b66a6b17ba1d	UAc	IPMPopillia	IPMPopillia_SM_SJ_2022	PreservedSpecimen	6738ab1c-f684-4666-ad6b-086a9f1e4b2f	M. Teixeira | A. PeÃ±alver | M. Calvet	16	individuals	adult	indeterminate	SG_SM_4	P. A. V. Borges | M. Teixeira	2022	Arachnida	Animalia	Arthropoda	Arachnida						class
SG_SM_5	PhysicalObject	https://creativecommons.org/licenses/by/4.0/legalcode	0a80feca-b411-428a-a34e-c5c2fa07cdba	854c57d3-2447-4b8b-bb9e-b66a6b17ba1d	UAc	IPMPopillia	IPMPopillia_SM_SJ_2022	PreservedSpecimen	83dc4939-6a4f-4cd7-8afe-abc0651f6539	M. Teixeira | A. PeÃ±alver | M. Calvet	42	individuals	adult	indeterminate	SG_SM_5	P. A. V. Borges | M. Teixeira	2022	Arachnida	Animalia	Arthropoda	Arachnida						class
SG_SM_6	PhysicalObject	https://creativecommons.org/licenses/by/4.0/legalcode	0a80feca-b411-428a-a34e-c5c2fa07cdba	854c57d3-2447-4b8b-bb9e-b66a6b17ba1d	UAc	IPMPopillia	IPMPopillia_SM_SJ_2022	PreservedSpecimen	14064bcd-de23-484f-b6f0-3d311cd1ce12	M. Teixeira | A. PeÃ±alver | M. Calvet	27	individuals	adult	indeterminate	SG_SM_6	P. A. V. Borges | M. Teixeira	2022	Arachnida	Animalia	Arthropoda	Arachnida						class
SG_SM_7	PhysicalObject	https://creativecommons.org/licenses/by/4.0/legalcode	0a80feca-b411-428a-a34e-c5c2fa07cdba	854c57d3-2447-4b8b-bb9e-b66a6b17ba1d	UAc	IPMPopillia	IPMPopillia_SM_SJ_2022	PreservedSpecimen	603ad6bc-3ee2-4df6-a3b5-9e88bce55d91	M. Teixeira | A. PeÃ±alver | M. Calvet	6	individuals	adult	indeterminate	SG_SM_7	P. A. V. Borges | M. Teixeira	2022	Arachnida	Animalia	Arthropoda	Arachnida						class
SG_SM_8	PhysicalObject	https://creativecommons.org/licenses/by/4.0/legalcode	0a80feca-b411-428a-a34e-c5c2fa07cdba	854c57d3-2447-4b8b-bb9e-b66a6b17ba1d	UAc	IPMPopillia	IPMPopillia_SM_SJ_2022	PreservedSpecimen	a379597e-5173-47b9-b3e7-b3f3b23154bb	M. Teixeira | A. PeÃ±alver | M. Calvet	16	individuals	adult	indeterminate	SG_SM_8	P. A. V. Borges | M. Teixeira	2022	Arachnida	Animalia	Arthropoda	Arachnida						class
SG_SM_9	PhysicalObject	https://creativecommons.org/licenses/by/4.0/legalcode	0a80feca-b411-428a-a34e-c5c2fa07cdba	854c57d3-2447-4b8b-bb9e-b66a6b17ba1d	UAc	IPMPopillia	IPMPopillia_SM_SJ_2022	PreservedSpecimen	fe15fb7b-1d51-4684-99a0-cf22ecd7248c	M. Teixeira | A. PeÃ±alver | M. Calvet	21	individuals	adult	indeterminate	SG_SM_9	P. A. V. Borges | M. Teixeira	2022	Arachnida	Animalia	Arthropoda	Arachnida						class
SG_SM_10	PhysicalObject	https://creativecommons.org/licenses/by/4.0/legalcode	0a80feca-b411-428a-a34e-c5c2fa07cdba	854c57d3-2447-4b8b-bb9e-b66a6b17ba1d	UAc	IPMPopillia	IPMPopillia_SM_SJ_2022	PreservedSpecimen	8a86808c-ff20-4e73-8771-3ec96d114cf1	M. Teixeira | A. PeÃ±alver | M. Calvet	12	individuals	adult	indeterminate	SG_SM_10	P. A. V. Borges | M. Teixeira	2022	Arachnida	Animalia	Arthropoda	Arachnida						class
SG_SM_11	PhysicalObject	https://creativecommons.org/licenses/by/4.0/legalcode	0a80feca-b411-428a-a34e-c5c2fa07cdba	854c57d3-2447-4b8b-bb9e-b66a6b17ba1d	UAc	IPMPopillia	IPMPopillia_SM_SJ_2022	PreservedSpecimen	45ef8d17-ee8c-44bc-a947-4bce470a22a5	M. Teixeira | A. PeÃ±alver | M. Calvet	14	individuals	adult	indeterminate	SG_SM_11	P. A. V. Borges | M. Teixeira	2022	Arachnida	Animalia	Arthropoda	Arachnida						class
SG_SM_12	PhysicalObject	https://creativecommons.org/licenses/by/4.0/legalcode	0a80feca-b411-428a-a34e-c5c2fa07cdba	854c57d3-2447-4b8b-bb9e-b66a6b17ba1d	UAc	IPMPopillia	IPMPopillia_SM_SJ_2022	PreservedSpecimen	51c34215-3dce-4f13-8652-bf7aae013d83	M. Teixeira | A. PeÃ±alver | M. Calvet	11	individuals	adult	indeterminate	SG_SM_12	P. A. V. Borges | M. Teixeira	2022	Arachnida	Animalia	Arthropoda	Arachnida						class
SG_SM_13	PhysicalObject	https://creativecommons.org/licenses/by/4.0/legalcode	0a80feca-b411-428a-a34e-c5c2fa07cdba	854c57d3-2447-4b8b-bb9e-b66a6b17ba1d	UAc	IPMPopillia	IPMPopillia_SM_SJ_2022	PreservedSpecimen	bcfe6d42-c7a2-4fd3-b195-dd875937e97f	M. Teixeira | A. PeÃ±alver | M. Calvet	14	individuals	adult	indeterminate	SG_SM_13	P. A. V. Borges | M. Teixeira	2022	Arachnida	Animalia	Arthropoda	Arachnida						class
SG_SM_14	PhysicalObject	https://creativecommons.org/licenses/by/4.0/legalcode	0a80feca-b411-428a-a34e-c5c2fa07cdba	854c57d3-2447-4b8b-bb9e-b66a6b17ba1d	UAc	IPMPopillia	IPMPopillia_SM_SJ_2022	PreservedSpecimen	0f7880a2-a4fe-4287-976f-349e2e583392	M. Teixeira | A. PeÃ±alver | M. Calvet	17	individuals	adult	indeterminate	SG_SM_14	P. A. V. Borges | M. Teixeira	2022	Arachnida	Animalia	Arthropoda	Arachnida						class
SG_SM_15	PhysicalObject	https://creativecommons.org/licenses/by/4.0/legalcode	0a80feca-b411-428a-a34e-c5c2fa07cdba	854c57d3-2447-4b8b-bb9e-b66a6b17ba1d	UAc	IPMPopillia	IPMPopillia_SM_SJ_2022	PreservedSpecimen	9c712e58-686f-4021-93d0-a97393b82680	M. Teixeira | A. PeÃ±alver | M. Calvet	16	individuals	adult	indeterminate	SG_SM_15	P. A. V. Borges | M. Teixeira	2022	Arachnida	Animalia	Arthropoda	Arachnida						class
SG_SM_16	PhysicalObject	https://creativecommons.org/licenses/by/4.0/legalcode	0a80feca-b411-428a-a34e-c5c2fa07cdba	854c57d3-2447-4b8b-bb9e-b66a6b17ba1d	UAc	IPMPopillia	IPMPopillia_SM_SJ_2022	PreservedSpecimen	51f0bce9-d830-45d0-a8b4-a1fb49ff327a	M. Teixeira | A. PeÃ±alver | M. Calvet	19	individuals	adult	indeterminate	SG_SM_16	P. A. V. Borges | M. Teixeira	2022	Arachnida	Animalia	Arthropoda	Arachnida						class
SG_SM_17	PhysicalObject	https://creativecommons.org/licenses/by/4.0/legalcode	0a80feca-b411-428a-a34e-c5c2fa07cdba	854c57d3-2447-4b8b-bb9e-b66a6b17ba1d	UAc	IPMPopillia	IPMPopillia_SM_SJ_2022	PreservedSpecimen	bc6637c4-a753-4195-b06c-33928ed33a9b	M. Teixeira | A. PeÃ±alver | M. Calvet	36	individuals	adult	indeterminate	SG_SM_17	P. A. V. Borges | M. Teixeira	2022	Arachnida	Animalia	Arthropoda	Arachnida						class
SG_SM_18	PhysicalObject	https://creativecommons.org/licenses/by/4.0/legalcode	0a80feca-b411-428a-a34e-c5c2fa07cdba	854c57d3-2447-4b8b-bb9e-b66a6b17ba1d	UAc	IPMPopillia	IPMPopillia_SM_SJ_2022	PreservedSpecimen	53b0cffe-ce3d-4350-b16e-8c91c63143e6	M. Teixeira | A. PeÃ±alver | M. Calvet	22	individuals	adult	indeterminate	SG_SM_18	P. A. V. Borges | M. Teixeira	2022	Arachnida	Animalia	Arthropoda	Arachnida						class
MO_SM_1	PhysicalObject	https://creativecommons.org/licenses/by/4.0/legalcode	0a80feca-b411-428a-a34e-c5c2fa07cdba	854c57d3-2447-4b8b-bb9e-b66a6b17ba1d	UAc	IPMPopillia	IPMPopillia_SM_SJ_2022	PreservedSpecimen	ef488c55-1ac5-4452-88e0-5e499c1b519d	M. Teixeira | A. PeÃ±alver | M. Calvet	5	individuals	adult	indeterminate	MO_SM_1	P. A. V. Borges | M. Teixeira	2022	Arachnida	Animalia	Arthropoda	Arachnida						class
MO_SM_5	PhysicalObject	https://creativecommons.org/licenses/by/4.0/legalcode	0a80feca-b411-428a-a34e-c5c2fa07cdba	854c57d3-2447-4b8b-bb9e-b66a6b17ba1d	UAc	IPMPopillia	IPMPopillia_SM_SJ_2022	PreservedSpecimen	9bd33eb7-10b5-4111-bcf0-9e1cde75ac90	M. Teixeira | A. PeÃ±alver | M. Calvet	1	individuals	adult	indeterminate	MO_SM_5	P. A. V. Borges | M. Teixeira	2022	Arachnida	Animalia	Arthropoda	Arachnida						class
MO_SM_6	PhysicalObject	https://creativecommons.org/licenses/by/4.0/legalcode	0a80feca-b411-428a-a34e-c5c2fa07cdba	854c57d3-2447-4b8b-bb9e-b66a6b17ba1d	UAc	IPMPopillia	IPMPopillia_SM_SJ_2022	PreservedSpecimen	aa4df9cc-3e6f-42bc-85e1-d67daa3f3a5e	M. Teixeira | A. PeÃ±alver | M. Calvet	6	individuals	adult	indeterminate	MO_SM_6	P. A. V. Borges | M. Teixeira	2022	Arachnida	Animalia	Arthropoda	Arachnida						class
MO_SM_7	PhysicalObject	https://creativecommons.org/licenses/by/4.0/legalcode	0a80feca-b411-428a-a34e-c5c2fa07cdba	854c57d3-2447-4b8b-bb9e-b66a6b17ba1d	UAc	IPMPopillia	IPMPopillia_SM_SJ_2022	PreservedSpecimen	602ef2ad-a32c-42a3-a051-cf3784fd61ee	M. Teixeira | A. PeÃ±alver | M. Calvet	9	individuals	adult	indeterminate	MO_SM_7	P. A. V. Borges | M. Teixeira	2022	Arachnida	Animalia	Arthropoda	Arachnida						class
MO_SM_8	PhysicalObject	https://creativecommons.org/licenses/by/4.0/legalcode	0a80feca-b411-428a-a34e-c5c2fa07cdba	854c57d3-2447-4b8b-bb9e-b66a6b17ba1d	UAc	IPMPopillia	IPMPopillia_SM_SJ_2022	PreservedSpecimen	689229b0-3f0c-483c-81ed-b1600764eec1	M. Teixeira | A. PeÃ±alver | M. Calvet	5	individuals	adult	indeterminate	MO_SM_8	P. A. V. Borges | M. Teixeira	2022	Arachnida	Animalia	Arthropoda	Arachnida						class
MO_SM_10	PhysicalObject	https://creativecommons.org/licenses/by/4.0/legalcode	0a80feca-b411-428a-a34e-c5c2fa07cdba	854c57d3-2447-4b8b-bb9e-b66a6b17ba1d	UAc	IPMPopillia	IPMPopillia_SM_SJ_2022	PreservedSpecimen	537e888f-a256-463f-8f6c-b90b7a741bc9	M. Teixeira | A. PeÃ±alver | M. Calvet	4	individuals	adult	indeterminate	MO_SM_10	P. A. V. Borges | M. Teixeira	2022	Arachnida	Animalia	Arthropoda	Arachnida						class
MO_SM_11	PhysicalObject	https://creativecommons.org/licenses/by/4.0/legalcode	0a80feca-b411-428a-a34e-c5c2fa07cdba	854c57d3-2447-4b8b-bb9e-b66a6b17ba1d	UAc	IPMPopillia	IPMPopillia_SM_SJ_2022	PreservedSpecimen	d1f31a43-d160-4739-8537-d3790ded7299	M. Teixeira | A. PeÃ±alver | M. Calvet	2	individuals	adult	indeterminate	MO_SM_11	P. A. V. Borges | M. Teixeira	2022	Arachnida	Animalia	Arthropoda	Arachnida						class
MO_SM_12	PhysicalObject	https://creativecommons.org/licenses/by/4.0/legalcode	0a80feca-b411-428a-a34e-c5c2fa07cdba	854c57d3-2447-4b8b-bb9e-b66a6b17ba1d	UAc	IPMPopillia	IPMPopillia_SM_SJ_2022	PreservedSpecimen	9e2f2f14-0211-42b1-a18c-f2556598da2e	M. Teixeira | A. PeÃ±alver | M. Calvet	1	individuals	adult	indeterminate	MO_SM_12	P. A. V. Borges | M. Teixeira	2022	Arachnida	Animalia	Arthropoda	Arachnida						class
MO_SM_14	PhysicalObject	https://creativecommons.org/licenses/by/4.0/legalcode	0a80feca-b411-428a-a34e-c5c2fa07cdba	854c57d3-2447-4b8b-bb9e-b66a6b17ba1d	UAc	IPMPopillia	IPMPopillia_SM_SJ_2022	PreservedSpecimen	c064d07d-9635-4382-b1e2-c1ce3accc7a3	M. Teixeira | A. PeÃ±alver | M. Calvet	4	individuals	adult	indeterminate	MO_SM_14	P. A. V. Borges | M. Teixeira	2022	Arachnida	Animalia	Arthropoda	Arachnida						class
MO_SM_15	PhysicalObject	https://creativecommons.org/licenses/by/4.0/legalcode	0a80feca-b411-428a-a34e-c5c2fa07cdba	854c57d3-2447-4b8b-bb9e-b66a6b17ba1d	UAc	IPMPopillia	IPMPopillia_SM_SJ_2022	PreservedSpecimen	81ffb480-fff2-4555-ba79-7beb0d23a0d6	M. Teixeira | A. PeÃ±alver | M. Calvet	1	individuals	adult	indeterminate	MO_SM_15	P. A. V. Borges | M. Teixeira	2022	Arachnida	Animalia	Arthropoda	Arachnida						class
MO_SM_16	PhysicalObject	https://creativecommons.org/licenses/by/4.0/legalcode	0a80feca-b411-428a-a34e-c5c2fa07cdba	854c57d3-2447-4b8b-bb9e-b66a6b17ba1d	UAc	IPMPopillia	IPMPopillia_SM_SJ_2022	PreservedSpecimen	26ccae74-430d-42ff-a6b5-5b92fcbcbc41	M. Teixeira | A. PeÃ±alver | M. Calvet	6	individuals	adult	indeterminate	MO_SM_16	P. A. V. Borges | M. Teixeira	2022	Arachnida	Animalia	Arthropoda	Arachnida						class
MO_SM_18	PhysicalObject	https://creativecommons.org/licenses/by/4.0/legalcode	0a80feca-b411-428a-a34e-c5c2fa07cdba	854c57d3-2447-4b8b-bb9e-b66a6b17ba1d	UAc	IPMPopillia	IPMPopillia_SM_SJ_2022	PreservedSpecimen	64c24f60-783b-4f62-8710-49d025111cee	M. Teixeira | A. PeÃ±alver | M. Calvet	4	individuals	adult	indeterminate	MO_SM_18	P. A. V. Borges | M. Teixeira	2022	Arachnida	Animalia	Arthropoda	Arachnida						class
FR_SM_1	PhysicalObject	https://creativecommons.org/licenses/by/4.0/legalcode	0a80feca-b411-428a-a34e-c5c2fa07cdba	854c57d3-2447-4b8b-bb9e-b66a6b17ba1d	UAc	IPMPopillia	IPMPopillia_SM_SJ_2022	PreservedSpecimen	5d073dd9-34c0-40e0-b20b-06ada0eaa284	M. Teixeira | A. PeÃ±alver | M. Calvet	37	individuals	adult	indeterminate	FR_SM_1	P. A. V. Borges | M. Teixeira	2022	Arachnida	Animalia	Arthropoda	Arachnida						class
FR_SM_2	PhysicalObject	https://creativecommons.org/licenses/by/4.0/legalcode	0a80feca-b411-428a-a34e-c5c2fa07cdba	854c57d3-2447-4b8b-bb9e-b66a6b17ba1d	UAc	IPMPopillia	IPMPopillia_SM_SJ_2022	PreservedSpecimen	f1fe213b-0b4d-4d3c-9c57-766c02e0d61b	M. Teixeira | A. PeÃ±alver | M. Calvet	31	individuals	adult	indeterminate	FR_SM_2	P. A. V. Borges | M. Teixeira	2022	Arachnida	Animalia	Arthropoda	Arachnida						class
FR_SM_3	PhysicalObject	https://creativecommons.org/licenses/by/4.0/legalcode	0a80feca-b411-428a-a34e-c5c2fa07cdba	854c57d3-2447-4b8b-bb9e-b66a6b17ba1d	UAc	IPMPopillia	IPMPopillia_SM_SJ_2022	PreservedSpecimen	424b35c1-6a77-4332-97ae-b5e71de58295	M. Teixeira | A. PeÃ±alver | M. Calvet	23	individuals	adult	indeterminate	FR_SM_3	P. A. V. Borges | M. Teixeira	2022	Arachnida	Animalia	Arthropoda	Arachnida						class
FR_SM_4	PhysicalObject	https://creativecommons.org/licenses/by/4.0/legalcode	0a80feca-b411-428a-a34e-c5c2fa07cdba	854c57d3-2447-4b8b-bb9e-b66a6b17ba1d	UAc	IPMPopillia	IPMPopillia_SM_SJ_2022	PreservedSpecimen	158943eb-36de-4315-b804-25b8cf4e0617	M. Teixeira | A. PeÃ±alver | M. Calvet	43	individuals	adult	indeterminate	FR_SM_4	P. A. V. Borges | M. Teixeira	2022	Arachnida	Animalia	Arthropoda	Arachnida						class
FR_SM_5	PhysicalObject	https://creativecommons.org/licenses/by/4.0/legalcode	0a80feca-b411-428a-a34e-c5c2fa07cdba	854c57d3-2447-4b8b-bb9e-b66a6b17ba1d	UAc	IPMPopillia	IPMPopillia_SM_SJ_2022	PreservedSpecimen	c3f1f3cf-bc5b-44c3-9e4e-bdd09ce925b2	M. Teixeira | A. PeÃ±alver | M. Calvet	43	individuals	adult	indeterminate	FR_SM_5	P. A. V. Borges | M. Teixeira	2022	Arachnida	Animalia	Arthropoda	Arachnida						class
FR_SM_6	PhysicalObject	https://creativecommons.org/licenses/by/4.0/legalcode	0a80feca-b411-428a-a34e-c5c2fa07cdba	854c57d3-2447-4b8b-bb9e-b66a6b17ba1d	UAc	IPMPopillia	IPMPopillia_SM_SJ_2022	PreservedSpecimen	d866de81-1f4a-4715-a41b-6b3393bd7eb9	M. Teixeira | A. PeÃ±alver | M. Calvet	43	individuals	adult	indeterminate	FR_SM_6	P. A. V. Borges | M. Teixeira	2022	Arachnida	Animalia	Arthropoda	Arachnida						class
FR_SM_7	PhysicalObject	https://creativecommons.org/licenses/by/4.0/legalcode	0a80feca-b411-428a-a34e-c5c2fa07cdba	854c57d3-2447-4b8b-bb9e-b66a6b17ba1d	UAc	IPMPopillia	IPMPopillia_SM_SJ_2022	PreservedSpecimen	54a8b5f2-ff5f-49ab-8fe2-45462efa4c50	M. Teixeira | A. PeÃ±alver | M. Calvet	29	individuals	adult	indeterminate	FR_SM_7	P. A. V. Borges | M. Teixeira	2022	Arachnida	Animalia	Arthropoda	Arachnida						class
FR_SM_8	PhysicalObject	https://creativecommons.org/licenses/by/4.0/legalcode	0a80feca-b411-428a-a34e-c5c2fa07cdba	854c57d3-2447-4b8b-bb9e-b66a6b17ba1d	UAc	IPMPopillia	IPMPopillia_SM_SJ_2022	PreservedSpecimen	e4299e98-533b-4a64-bd8a-7bd141a0b6f3	M. Teixeira | A. PeÃ±alver | M. Calvet	22	individuals	adult	indeterminate	FR_SM_8	P. A. V. Borges | M. Teixeira	2022	Arachnida	Animalia	Arthropoda	Arachnida						class
FR_SM_9	PhysicalObject	https://creativecommons.org/licenses/by/4.0/legalcode	0a80feca-b411-428a-a34e-c5c2fa07cdba	854c57d3-2447-4b8b-bb9e-b66a6b17ba1d	UAc	IPMPopillia	IPMPopillia_SM_SJ_2022	PreservedSpecimen	63ef567e-22e6-4037-b803-9c3709bac3c8	M. Teixeira | A. PeÃ±alver | M. Calvet	29	individuals	adult	indeterminate	FR_SM_9	P. A. V. Borges | M. Teixeira	2022	Arachnida	Animalia	Arthropoda	Arachnida						class
FR_SM_10	PhysicalObject	https://creativecommons.org/licenses/by/4.0/legalcode	0a80feca-b411-428a-a34e-c5c2fa07cdba	854c57d3-2447-4b8b-bb9e-b66a6b17ba1d	UAc	IPMPopillia	IPMPopillia_SM_SJ_2022	PreservedSpecimen	77b5af71-e0cd-4cb8-8576-5aef8960e3c4	M. Teixeira | A. PeÃ±alver | M. Calvet	31	individuals	adult	indeterminate	FR_SM_10	P. A. V. Borges | M. Teixeira	2022	Arachnida	Animalia	Arthropoda	Arachnida						class
FR_SM_11	PhysicalObject	https://creativecommons.org/licenses/by/4.0/legalcode	0a80feca-b411-428a-a34e-c5c2fa07cdba	854c57d3-2447-4b8b-bb9e-b66a6b17ba1d	UAc	IPMPopillia	IPMPopillia_SM_SJ_2022	PreservedSpecimen	2e4f4921-582d-4f2c-9003-c86c4ae640ea	M. Teixeira | A. PeÃ±alver | M. Calvet	8	individuals	adult	indeterminate	FR_SM_11	P. A. V. Borges | M. Teixeira	2022	Arachnida	Animalia	Arthropoda	Arachnida						class
FR_SM_12	PhysicalObject	https://creativecommons.org/licenses/by/4.0/legalcode	0a80feca-b411-428a-a34e-c5c2fa07cdba	854c57d3-2447-4b8b-bb9e-b66a6b17ba1d	UAc	IPMPopillia	IPMPopillia_SM_SJ_2022	PreservedSpecimen	fdebaee0-80ce-45a4-9201-eae6b6b1b13b	M. Teixeira | A. PeÃ±alver | M. Calvet	14	individuals	adult	indeterminate	FR_SM_12	P. A. V. Borges | M. Teixeira	2022	Arachnida	Animalia	Arthropoda	Arachnida						class
FR_SM_13	PhysicalObject	https://creativecommons.org/licenses/by/4.0/legalcode	0a80feca-b411-428a-a34e-c5c2fa07cdba	854c57d3-2447-4b8b-bb9e-b66a6b17ba1d	UAc	IPMPopillia	IPMPopillia_SM_SJ_2022	PreservedSpecimen	b3e76638-52a5-4a8b-9599-2938f3f3fadd	M. Teixeira | A. PeÃ±alver | M. Calvet	14	individuals	adult	indeterminate	FR_SM_13	P. A. V. Borges | M. Teixeira	2022	Arachnida	Animalia	Arthropoda	Arachnida						class
FR_SM_14	PhysicalObject	https://creativecommons.org/licenses/by/4.0/legalcode	0a80feca-b411-428a-a34e-c5c2fa07cdba	854c57d3-2447-4b8b-bb9e-b66a6b17ba1d	UAc	IPMPopillia	IPMPopillia_SM_SJ_2022	PreservedSpecimen	2d97d8be-b3ea-4e34-9ddd-c2657fd8fd0e	M. Teixeira | A. PeÃ±alver | M. Calvet	42	individuals	adult	indeterminate	FR_SM_14	P. A. V. Borges | M. Teixeira	2022	Arachnida	Animalia	Arthropoda	Arachnida						class
FR_SM_15	PhysicalObject	https://creativecommons.org/licenses/by/4.0/legalcode	0a80feca-b411-428a-a34e-c5c2fa07cdba	854c57d3-2447-4b8b-bb9e-b66a6b17ba1d	UAc	IPMPopillia	IPMPopillia_SM_SJ_2022	PreservedSpecimen	0fa0563e-99a0-4366-b592-89b005b32517	M. Teixeira | A. PeÃ±alver | M. Calvet	23	individuals	adult	indeterminate	FR_SM_15	P. A. V. Borges | M. Teixeira	2022	Arachnida	Animalia	Arthropoda	Arachnida						class
FR_SM_16	PhysicalObject	https://creativecommons.org/licenses/by/4.0/legalcode	0a80feca-b411-428a-a34e-c5c2fa07cdba	854c57d3-2447-4b8b-bb9e-b66a6b17ba1d	UAc	IPMPopillia	IPMPopillia_SM_SJ_2022	PreservedSpecimen	0c59e5e3-1228-4831-9957-2061d531a064	M. Teixeira | A. PeÃ±alver | M. Calvet	42	individuals	adult	indeterminate	FR_SM_16	P. A. V. Borges | M. Teixeira	2022	Arachnida	Animalia	Arthropoda	Arachnida						class
FR_SM_17	PhysicalObject	https://creativecommons.org/licenses/by/4.0/legalcode	0a80feca-b411-428a-a34e-c5c2fa07cdba	854c57d3-2447-4b8b-bb9e-b66a6b17ba1d	UAc	IPMPopillia	IPMPopillia_SM_SJ_2022	PreservedSpecimen	1cebd369-d371-454a-a0ed-2c3858bec07c	M. Teixeira | A. PeÃ±alver | M. Calvet	33	individuals	adult	indeterminate	FR_SM_17	P. A. V. Borges | M. Teixeira	2022	Arachnida	Animalia	Arthropoda	Arachnida						class
FR_SM_18	PhysicalObject	https://creativecommons.org/licenses/by/4.0/legalcode	0a80feca-b411-428a-a34e-c5c2fa07cdba	854c57d3-2447-4b8b-bb9e-b66a6b17ba1d	UAc	IPMPopillia	IPMPopillia_SM_SJ_2022	PreservedSpecimen	7798261d-c87b-4216-a6e1-d015d72d45f0	M. Teixeira | A. PeÃ±alver | M. Calvet	31	individuals	adult	indeterminate	FR_SM_18	P. A. V. Borges | M. Teixeira	2022	Arachnida	Animalia	Arthropoda	Arachnida						class
JM_SM_1	PhysicalObject	https://creativecommons.org/licenses/by/4.0/legalcode	0a80feca-b411-428a-a34e-c5c2fa07cdba	854c57d3-2447-4b8b-bb9e-b66a6b17ba1d	UAc	IPMPopillia	IPMPopillia_SM_SJ_2022	PreservedSpecimen	019953c3-a390-4675-b9d7-58f0dcb19295	M. Teixeira | A. PeÃ±alver | M. Calvet	10	individuals	adult	indeterminate	JM_SM_1	P. A. V. Borges | M. Teixeira	2022	Arachnida	Animalia	Arthropoda	Arachnida						class
JM_SM_2	PhysicalObject	https://creativecommons.org/licenses/by/4.0/legalcode	0a80feca-b411-428a-a34e-c5c2fa07cdba	854c57d3-2447-4b8b-bb9e-b66a6b17ba1d	UAc	IPMPopillia	IPMPopillia_SM_SJ_2022	PreservedSpecimen	7acea900-bbc2-4fe4-b72d-9d5dbc486383	M. Teixeira | A. PeÃ±alver | M. Calvet	5	individuals	adult	indeterminate	JM_SM_2	P. A. V. Borges | M. Teixeira	2022	Arachnida	Animalia	Arthropoda	Arachnida						class
JM_SM_3	PhysicalObject	https://creativecommons.org/licenses/by/4.0/legalcode	0a80feca-b411-428a-a34e-c5c2fa07cdba	854c57d3-2447-4b8b-bb9e-b66a6b17ba1d	UAc	IPMPopillia	IPMPopillia_SM_SJ_2022	PreservedSpecimen	7e85f29c-d7c0-41e7-97a5-b855c878d98f	M. Teixeira | A. PeÃ±alver | M. Calvet	6	individuals	adult	indeterminate	JM_SM_3	P. A. V. Borges | M. Teixeira	2022	Arachnida	Animalia	Arthropoda	Arachnida						class
JM_SM_4	PhysicalObject	https://creativecommons.org/licenses/by/4.0/legalcode	0a80feca-b411-428a-a34e-c5c2fa07cdba	854c57d3-2447-4b8b-bb9e-b66a6b17ba1d	UAc	IPMPopillia	IPMPopillia_SM_SJ_2022	PreservedSpecimen	430a1b3f-3e9f-47a7-af9b-b51ae8df7045	M. Teixeira | A. PeÃ±alver | M. Calvet	14	individuals	adult	indeterminate	JM_SM_4	P. A. V. Borges | M. Teixeira	2022	Arachnida	Animalia	Arthropoda	Arachnida						class
JM_SM_5	PhysicalObject	https://creativecommons.org/licenses/by/4.0/legalcode	0a80feca-b411-428a-a34e-c5c2fa07cdba	854c57d3-2447-4b8b-bb9e-b66a6b17ba1d	UAc	IPMPopillia	IPMPopillia_SM_SJ_2022	PreservedSpecimen	227fdd47-df84-45fd-9134-25e06a0d343c	M. Teixeira | A. PeÃ±alver | M. Calvet	8	individuals	adult	indeterminate	JM_SM_5	P. A. V. Borges | M. Teixeira	2022	Arachnida	Animalia	Arthropoda	Arachnida						class
JM_SM_7	PhysicalObject	https://creativecommons.org/licenses/by/4.0/legalcode	0a80feca-b411-428a-a34e-c5c2fa07cdba	854c57d3-2447-4b8b-bb9e-b66a6b17ba1d	UAc	IPMPopillia	IPMPopillia_SM_SJ_2022	PreservedSpecimen	7850b2d8-18e5-404b-a68f-903cf13fd09d	M. Teixeira | A. PeÃ±alver | M. Calvet	4	individuals	adult	indeterminate	JM_SM_7	P. A. V. Borges | M. Teixeira	2022	Arachnida	Animalia	Arthropoda	Arachnida						class
JM_SM_8	PhysicalObject	https://creativecommons.org/licenses/by/4.0/legalcode	0a80feca-b411-428a-a34e-c5c2fa07cdba	854c57d3-2447-4b8b-bb9e-b66a6b17ba1d	UAc	IPMPopillia	IPMPopillia_SM_SJ_2022	PreservedSpecimen	ed68f34a-7858-4dd6-ab4b-2d94031f8910	M. Teixeira | A. PeÃ±alver | M. Calvet	5	individuals	adult	indeterminate	JM_SM_8	P. A. V. Borges | M. Teixeira	2022	Arachnida	Animalia	Arthropoda	Arachnida						class
JM_SM_9	PhysicalObject	https://creativecommons.org/licenses/by/4.0/legalcode	0a80feca-b411-428a-a34e-c5c2fa07cdba	854c57d3-2447-4b8b-bb9e-b66a6b17ba1d	UAc	IPMPopillia	IPMPopillia_SM_SJ_2022	PreservedSpecimen	7f7271ae-6774-43fa-9519-376d55589df2	M. Teixeira | A. PeÃ±alver | M. Calvet	4	individuals	adult	indeterminate	JM_SM_9	P. A. V. Borges | M. Teixeira	2022	Arachnida	Animalia	Arthropoda	Arachnida						class
JM_SM_10	PhysicalObject	https://creativecommons.org/licenses/by/4.0/legalcode	0a80feca-b411-428a-a34e-c5c2fa07cdba	854c57d3-2447-4b8b-bb9e-b66a6b17ba1d	UAc	IPMPopillia	IPMPopillia_SM_SJ_2022	PreservedSpecimen	88c71d2f-26db-4ead-adf7-cf8551db071c	M. Teixeira | A. PeÃ±alver | M. Calvet	7	individuals	adult	indeterminate	JM_SM_10	P. A. V. Borges | M. Teixeira	2022	Arachnida	Animalia	Arthropoda	Arachnida						class
JM_SM_11	PhysicalObject	https://creativecommons.org/licenses/by/4.0/legalcode	0a80feca-b411-428a-a34e-c5c2fa07cdba	854c57d3-2447-4b8b-bb9e-b66a6b17ba1d	UAc	IPMPopillia	IPMPopillia_SM_SJ_2022	PreservedSpecimen	6f36a9dd-21e3-41ff-bf04-200154ed12e4	M. Teixeira | A. PeÃ±alver | M. Calvet	5	individuals	adult	indeterminate	JM_SM_11	P. A. V. Borges | M. Teixeira	2022	Arachnida	Animalia	Arthropoda	Arachnida						class
JM_SM_12	PhysicalObject	https://creativecommons.org/licenses/by/4.0/legalcode	0a80feca-b411-428a-a34e-c5c2fa07cdba	854c57d3-2447-4b8b-bb9e-b66a6b17ba1d	UAc	IPMPopillia	IPMPopillia_SM_SJ_2022	PreservedSpecimen	0cab27e5-7741-46e8-b262-90a15b993071	M. Teixeira | A. PeÃ±alver | M. Calvet	7	individuals	adult	indeterminate	JM_SM_12	P. A. V. Borges | M. Teixeira	2022	Arachnida	Animalia	Arthropoda	Arachnida						class
JM_SM_13	PhysicalObject	https://creativecommons.org/licenses/by/4.0/legalcode	0a80feca-b411-428a-a34e-c5c2fa07cdba	854c57d3-2447-4b8b-bb9e-b66a6b17ba1d	UAc	IPMPopillia	IPMPopillia_SM_SJ_2022	PreservedSpecimen	361f978d-7bd6-4231-9085-c70c6f10c245	M. Teixeira | A. PeÃ±alver | M. Calvet	1	individuals	adult	indeterminate	JM_SM_13	P. A. V. Borges | M. Teixeira	2022	Arachnida	Animalia	Arthropoda	Arachnida						class
JM_SM_14	PhysicalObject	https://creativecommons.org/licenses/by/4.0/legalcode	0a80feca-b411-428a-a34e-c5c2fa07cdba	854c57d3-2447-4b8b-bb9e-b66a6b17ba1d	UAc	IPMPopillia	IPMPopillia_SM_SJ_2022	PreservedSpecimen	f7b8565b-daa7-434c-b299-c9374e5af9f0	M. Teixeira | A. PeÃ±alver | M. Calvet	18	individuals	adult	indeterminate	JM_SM_14	P. A. V. Borges | M. Teixeira	2022	Arachnida	Animalia	Arthropoda	Arachnida						class
JM_SM_15	PhysicalObject	https://creativecommons.org/licenses/by/4.0/legalcode	0a80feca-b411-428a-a34e-c5c2fa07cdba	854c57d3-2447-4b8b-bb9e-b66a6b17ba1d	UAc	IPMPopillia	IPMPopillia_SM_SJ_2022	PreservedSpecimen	9b3b784e-03ed-4f44-b7ac-2c9bf2069200	M. Teixeira | A. PeÃ±alver | M. Calvet	5	individuals	adult	indeterminate	JM_SM_15	P. A. V. Borges | M. Teixeira	2022	Arachnida	Animalia	Arthropoda	Arachnida						class
JM_SM_16	PhysicalObject	https://creativecommons.org/licenses/by/4.0/legalcode	0a80feca-b411-428a-a34e-c5c2fa07cdba	854c57d3-2447-4b8b-bb9e-b66a6b17ba1d	UAc	IPMPopillia	IPMPopillia_SM_SJ_2022	PreservedSpecimen	04de8704-a877-48c9-9ee0-469c0b50dbad	M. Teixeira | A. PeÃ±alver | M. Calvet	6	individuals	adult	indeterminate	JM_SM_16	P. A. V. Borges | M. Teixeira	2022	Arachnida	Animalia	Arthropoda	Arachnida						class
JM_SM_18	PhysicalObject	https://creativecommons.org/licenses/by/4.0/legalcode	0a80feca-b411-428a-a34e-c5c2fa07cdba	854c57d3-2447-4b8b-bb9e-b66a6b17ba1d	UAc	IPMPopillia	IPMPopillia_SM_SJ_2022	PreservedSpecimen	954d348a-85ba-4416-b298-6149cacee38f	M. Teixeira | A. PeÃ±alver | M. Calvet	5	individuals	adult	indeterminate	JM_SM_18	P. A. V. Borges | M. Teixeira	2022	Arachnida	Animalia	Arthropoda	Arachnida						class
HR_SM_1	PhysicalObject	https://creativecommons.org/licenses/by/4.0/legalcode	0a80feca-b411-428a-a34e-c5c2fa07cdba	854c57d3-2447-4b8b-bb9e-b66a6b17ba1d	UAc	IPMPopillia	IPMPopillia_SM_SJ_2022	PreservedSpecimen	317ab892-0c18-46b9-8080-3e22f8406401	M. Teixeira | A. PeÃ±alver | M. Calvet	4	individuals	adult	indeterminate	HR_SM_1	P. A. V. Borges | M. Teixeira	2022	Arachnida	Animalia	Arthropoda	Arachnida						class
HR_SM_3	PhysicalObject	https://creativecommons.org/licenses/by/4.0/legalcode	0a80feca-b411-428a-a34e-c5c2fa07cdba	854c57d3-2447-4b8b-bb9e-b66a6b17ba1d	UAc	IPMPopillia	IPMPopillia_SM_SJ_2022	PreservedSpecimen	36c68a96-d5f5-4b09-9d27-e4c3a87673a1	M. Teixeira | A. PeÃ±alver | M. Calvet	2	individuals	adult	indeterminate	HR_SM_3	P. A. V. Borges | M. Teixeira	2022	Arachnida	Animalia	Arthropoda	Arachnida						class
HR_SM_5	PhysicalObject	https://creativecommons.org/licenses/by/4.0/legalcode	0a80feca-b411-428a-a34e-c5c2fa07cdba	854c57d3-2447-4b8b-bb9e-b66a6b17ba1d	UAc	IPMPopillia	IPMPopillia_SM_SJ_2022	PreservedSpecimen	3b89c10b-63d1-4376-8468-f9f45b86f736	M. Teixeira | A. PeÃ±alver | M. Calvet	1	individuals	adult	indeterminate	HR_SM_5	P. A. V. Borges | M. Teixeira	2022	Arachnida	Animalia	Arthropoda	Arachnida						class
HR_SM_6	PhysicalObject	https://creativecommons.org/licenses/by/4.0/legalcode	0a80feca-b411-428a-a34e-c5c2fa07cdba	854c57d3-2447-4b8b-bb9e-b66a6b17ba1d	UAc	IPMPopillia	IPMPopillia_SM_SJ_2022	PreservedSpecimen	e1807368-fdc4-494d-b044-24e5b609bbd1	M. Teixeira | A. PeÃ±alver | M. Calvet	3	individuals	adult	indeterminate	HR_SM_6	P. A. V. Borges | M. Teixeira	2022	Arachnida	Animalia	Arthropoda	Arachnida						class
HR_SM_7	PhysicalObject	https://creativecommons.org/licenses/by/4.0/legalcode	0a80feca-b411-428a-a34e-c5c2fa07cdba	854c57d3-2447-4b8b-bb9e-b66a6b17ba1d	UAc	IPMPopillia	IPMPopillia_SM_SJ_2022	PreservedSpecimen	83007549-8ce8-417b-8530-f0c515904631	M. Teixeira | A. PeÃ±alver | M. Calvet	2	individuals	adult	indeterminate	HR_SM_7	P. A. V. Borges | M. Teixeira	2022	Arachnida	Animalia	Arthropoda	Arachnida						class
HR_SM_8	PhysicalObject	https://creativecommons.org/licenses/by/4.0/legalcode	0a80feca-b411-428a-a34e-c5c2fa07cdba	854c57d3-2447-4b8b-bb9e-b66a6b17ba1d	UAc	IPMPopillia	IPMPopillia_SM_SJ_2022	PreservedSpecimen	2741d653-a8d4-49d5-84c9-7ae6590dd3a1	M. Teixeira | A. PeÃ±alver | M. Calvet	1	individuals	adult	indeterminate	HR_SM_8	P. A. V. Borges | M. Teixeira	2022	Arachnida	Animalia	Arthropoda	Arachnida						class
HR_SM_11	PhysicalObject	https://creativecommons.org/licenses/by/4.0/legalcode	0a80feca-b411-428a-a34e-c5c2fa07cdba	854c57d3-2447-4b8b-bb9e-b66a6b17ba1d	UAc	IPMPopillia	IPMPopillia_SM_SJ_2022	PreservedSpecimen	1cbfb50f-0806-4025-a1f2-81a7c66b1840	M. Teixeira | A. PeÃ±alver | M. Calvet	17	individuals	adult	indeterminate	HR_SM_11	P. A. V. Borges | M. Teixeira	2022	Arachnida	Animalia	Arthropoda	Arachnida						class
HR_SM_15	PhysicalObject	https://creativecommons.org/licenses/by/4.0/legalcode	0a80feca-b411-428a-a34e-c5c2fa07cdba	854c57d3-2447-4b8b-bb9e-b66a6b17ba1d	UAc	IPMPopillia	IPMPopillia_SM_SJ_2022	PreservedSpecimen	5c08cc4f-b8b8-4eb7-b957-00ef048a7a02	M. Teixeira | A. PeÃ±alver | M. Calvet	1	individuals	adult	indeterminate	HR_SM_15	P. A. V. Borges | M. Teixeira	2022	Arachnida	Animalia	Arthropoda	Arachnida						class
HR_SM_16	PhysicalObject	https://creativecommons.org/licenses/by/4.0/legalcode	0a80feca-b411-428a-a34e-c5c2fa07cdba	854c57d3-2447-4b8b-bb9e-b66a6b17ba1d	UAc	IPMPopillia	IPMPopillia_SM_SJ_2022	PreservedSpecimen	a7b8a478-1150-4e85-bda8-622ada5e6c75	M. Teixeira | A. PeÃ±alver | M. Calvet	11	individuals	adult	indeterminate	HR_SM_16	P. A. V. Borges | M. Teixeira	2022	Arachnida	Animalia	Arthropoda	Arachnida						class
HR_SM_18	PhysicalObject	https://creativecommons.org/licenses/by/4.0/legalcode	0a80feca-b411-428a-a34e-c5c2fa07cdba	854c57d3-2447-4b8b-bb9e-b66a6b17ba1d	UAc	IPMPopillia	IPMPopillia_SM_SJ_2022	PreservedSpecimen	50961338-2916-405f-962e-a41e1d012066	M. Teixeira | A. PeÃ±alver | M. Calvet	4	individuals	adult	indeterminate	HR_SM_18	P. A. V. Borges | M. Teixeira	2022	Arachnida	Animalia	Arthropoda	Arachnida						class
JS_SM_1	PhysicalObject	https://creativecommons.org/licenses/by/4.0/legalcode	0a80feca-b411-428a-a34e-c5c2fa07cdba	854c57d3-2447-4b8b-bb9e-b66a6b17ba1d	UAc	IPMPopillia	IPMPopillia_SM_SJ_2022	PreservedSpecimen	9ab159bb-383e-4890-bfd2-6e1ecb625c8f	M. Teixeira | A. PeÃ±alver | M. Calvet	4	individuals	adult	indeterminate	JS_SM_1	P. A. V. Borges | M. Teixeira	2022	Arachnida	Animalia	Arthropoda	Arachnida						class
JS_SM_2	PhysicalObject	https://creativecommons.org/licenses/by/4.0/legalcode	0a80feca-b411-428a-a34e-c5c2fa07cdba	854c57d3-2447-4b8b-bb9e-b66a6b17ba1d	UAc	IPMPopillia	IPMPopillia_SM_SJ_2022	PreservedSpecimen	6805e55d-55ea-49b6-b82d-fad4c4068a5c	M. Teixeira | A. PeÃ±alver | M. Calvet	1	individuals	adult	indeterminate	JS_SM_2	P. A. V. Borges | M. Teixeira	2022	Arachnida	Animalia	Arthropoda	Arachnida						class
JS_SM_4	PhysicalObject	https://creativecommons.org/licenses/by/4.0/legalcode	0a80feca-b411-428a-a34e-c5c2fa07cdba	854c57d3-2447-4b8b-bb9e-b66a6b17ba1d	UAc	IPMPopillia	IPMPopillia_SM_SJ_2022	PreservedSpecimen	b022f250-bf7e-4c71-8940-a9fd211ef4f3	M. Teixeira | A. PeÃ±alver | M. Calvet	17	individuals	adult	indeterminate	JS_SM_4	P. A. V. Borges | M. Teixeira	2022	Arachnida	Animalia	Arthropoda	Arachnida						class
JS_SM_5	PhysicalObject	https://creativecommons.org/licenses/by/4.0/legalcode	0a80feca-b411-428a-a34e-c5c2fa07cdba	854c57d3-2447-4b8b-bb9e-b66a6b17ba1d	UAc	IPMPopillia	IPMPopillia_SM_SJ_2022	PreservedSpecimen	5e17d65d-0137-43cd-b41f-dece48a35869	M. Teixeira | A. PeÃ±alver | M. Calvet	4	individuals	adult	indeterminate	JS_SM_5	P. A. V. Borges | M. Teixeira	2022	Arachnida	Animalia	Arthropoda	Arachnida						class
JS_SM_5	PhysicalObject	https://creativecommons.org/licenses/by/4.0/legalcode	0a80feca-b411-428a-a34e-c5c2fa07cdba	854c57d3-2447-4b8b-bb9e-b66a6b17ba1d	UAc	IPMPopillia	IPMPopillia_SM_SJ_2022	PreservedSpecimen	8d7dcd2e-d294-408c-8298-71939df093f1	M. Teixeira | A. PeÃ±alver | M. Calvet	1	individuals	adult	indeterminate	JS_SM_5	P. A. V. Borges | M. Teixeira	2022	Arachnida	Animalia	Arthropoda	Arachnida						class
JS_SM_8	PhysicalObject	https://creativecommons.org/licenses/by/4.0/legalcode	0a80feca-b411-428a-a34e-c5c2fa07cdba	854c57d3-2447-4b8b-bb9e-b66a6b17ba1d	UAc	IPMPopillia	IPMPopillia_SM_SJ_2022	PreservedSpecimen	14c1290c-e478-4596-833a-d4ae477dd972	M. Teixeira | A. PeÃ±alver | M. Calvet	11	individuals	adult	indeterminate	JS_SM_8	P. A. V. Borges | M. Teixeira	2022	Arachnida	Animalia	Arthropoda	Arachnida						class
JS_SM_11	PhysicalObject	https://creativecommons.org/licenses/by/4.0/legalcode	0a80feca-b411-428a-a34e-c5c2fa07cdba	854c57d3-2447-4b8b-bb9e-b66a6b17ba1d	UAc	IPMPopillia	IPMPopillia_SM_SJ_2022	PreservedSpecimen	a90c74c5-71d5-42ef-9238-9f260779d4f6	M. Teixeira | A. PeÃ±alver | M. Calvet	5	individuals	adult	indeterminate	JS_SM_11	P. A. V. Borges | M. Teixeira	2022	Arachnida	Animalia	Arthropoda	Arachnida						class
JS_SM_13	PhysicalObject	https://creativecommons.org/licenses/by/4.0/legalcode	0a80feca-b411-428a-a34e-c5c2fa07cdba	854c57d3-2447-4b8b-bb9e-b66a6b17ba1d	UAc	IPMPopillia	IPMPopillia_SM_SJ_2022	PreservedSpecimen	955d40f8-6d18-4de1-a759-bd2e88bd4426	M. Teixeira | A. PeÃ±alver | M. Calvet	9	individuals	adult	indeterminate	JS_SM_13	P. A. V. Borges | M. Teixeira	2022	Arachnida	Animalia	Arthropoda	Arachnida						class
JS_SM_16	PhysicalObject	https://creativecommons.org/licenses/by/4.0/legalcode	0a80feca-b411-428a-a34e-c5c2fa07cdba	854c57d3-2447-4b8b-bb9e-b66a6b17ba1d	UAc	IPMPopillia	IPMPopillia_SM_SJ_2022	PreservedSpecimen	72f939b0-29c6-478b-ba72-3c0bc0103da3	M. Teixeira | A. PeÃ±alver | M. Calvet	4	individuals	adult	indeterminate	JS_SM_16	P. A. V. Borges | M. Teixeira	2022	Arachnida	Animalia	Arthropoda	Arachnida						class
AR_SM_1	PhysicalObject	https://creativecommons.org/licenses/by/4.0/legalcode	0a80feca-b411-428a-a34e-c5c2fa07cdba	854c57d3-2447-4b8b-bb9e-b66a6b17ba1d	UAc	IPMPopillia	IPMPopillia_SM_SJ_2022	PreservedSpecimen	3925edfe-92e7-48d5-864d-56f53f5a0790	M. Teixeira | A. PeÃ±alver | M. Calvet	4	individuals	adult	indeterminate	AR_SM_1	P. A. V. Borges | M. Teixeira	2022	Arachnida	Animalia	Arthropoda	Arachnida						class
AR_SM_2	PhysicalObject	https://creativecommons.org/licenses/by/4.0/legalcode	0a80feca-b411-428a-a34e-c5c2fa07cdba	854c57d3-2447-4b8b-bb9e-b66a6b17ba1d	UAc	IPMPopillia	IPMPopillia_SM_SJ_2022	PreservedSpecimen	1397c7ce-6e59-4246-ae80-b4a55eec505d	M. Teixeira | A. PeÃ±alver | M. Calvet	10	individuals	adult	indeterminate	AR_SM_2	P. A. V. Borges | M. Teixeira	2022	Arachnida	Animalia	Arthropoda	Arachnida						class
AR_SM_3	PhysicalObject	https://creativecommons.org/licenses/by/4.0/legalcode	0a80feca-b411-428a-a34e-c5c2fa07cdba	854c57d3-2447-4b8b-bb9e-b66a6b17ba1d	UAc	IPMPopillia	IPMPopillia_SM_SJ_2022	PreservedSpecimen	d983d744-7f57-4016-9f0d-b0a9615f8796	M. Teixeira | A. PeÃ±alver | M. Calvet	27	individuals	adult	indeterminate	AR_SM_3	P. A. V. Borges | M. Teixeira	2022	Arachnida	Animalia	Arthropoda	Arachnida						class
AR_SM_4	PhysicalObject	https://creativecommons.org/licenses/by/4.0/legalcode	0a80feca-b411-428a-a34e-c5c2fa07cdba	854c57d3-2447-4b8b-bb9e-b66a6b17ba1d	UAc	IPMPopillia	IPMPopillia_SM_SJ_2022	PreservedSpecimen	3aca724b-282e-428c-9761-faa19325fa42	M. Teixeira | A. PeÃ±alver | M. Calvet	33	individuals	adult	indeterminate	AR_SM_4	P. A. V. Borges | M. Teixeira	2022	Arachnida	Animalia	Arthropoda	Arachnida						class
AR_SM_6	PhysicalObject	https://creativecommons.org/licenses/by/4.0/legalcode	0a80feca-b411-428a-a34e-c5c2fa07cdba	854c57d3-2447-4b8b-bb9e-b66a6b17ba1d	UAc	IPMPopillia	IPMPopillia_SM_SJ_2022	PreservedSpecimen	f33b45aa-045a-4b5d-8054-16f315abe813	M. Teixeira | A. PeÃ±alver | M. Calvet	7	individuals	adult	indeterminate	AR_SM_6	P. A. V. Borges | M. Teixeira	2022	Arachnida	Animalia	Arthropoda	Arachnida						class
AR_SM_7	PhysicalObject	https://creativecommons.org/licenses/by/4.0/legalcode	0a80feca-b411-428a-a34e-c5c2fa07cdba	854c57d3-2447-4b8b-bb9e-b66a6b17ba1d	UAc	IPMPopillia	IPMPopillia_SM_SJ_2022	PreservedSpecimen	64135385-8c6a-4689-adb2-b44367268271	M. Teixeira | A. PeÃ±alver | M. Calvet	1	individuals	adult	indeterminate	AR_SM_7	P. A. V. Borges | M. Teixeira	2022	Arachnida	Animalia	Arthropoda	Arachnida						class
AR_SM_8	PhysicalObject	https://creativecommons.org/licenses/by/4.0/legalcode	0a80feca-b411-428a-a34e-c5c2fa07cdba	854c57d3-2447-4b8b-bb9e-b66a6b17ba1d	UAc	IPMPopillia	IPMPopillia_SM_SJ_2022	PreservedSpecimen	9afc551a-d8bd-4080-ae76-03febd27046d	M. Teixeira | A. PeÃ±alver | M. Calvet	8	individuals	adult	indeterminate	AR_SM_8	P. A. V. Borges | M. Teixeira	2022	Arachnida	Animalia	Arthropoda	Arachnida						class
AR_SM_9	PhysicalObject	https://creativecommons.org/licenses/by/4.0/legalcode	0a80feca-b411-428a-a34e-c5c2fa07cdba	854c57d3-2447-4b8b-bb9e-b66a6b17ba1d	UAc	IPMPopillia	IPMPopillia_SM_SJ_2022	PreservedSpecimen	6f52d220-4613-4e58-a01a-b2b717a5531f	M. Teixeira | A. PeÃ±alver | M. Calvet	1	individuals	adult	indeterminate	AR_SM_9	P. A. V. Borges | M. Teixeira	2022	Arachnida	Animalia	Arthropoda	Arachnida						class
AR_SM_10	PhysicalObject	https://creativecommons.org/licenses/by/4.0/legalcode	0a80feca-b411-428a-a34e-c5c2fa07cdba	854c57d3-2447-4b8b-bb9e-b66a6b17ba1d	UAc	IPMPopillia	IPMPopillia_SM_SJ_2022	PreservedSpecimen	4fddc25c-deb1-4a10-befd-e56e147c27c8	M. Teixeira | A. PeÃ±alver | M. Calvet	1	individuals	adult	indeterminate	AR_SM_10	P. A. V. Borges | M. Teixeira	2022	Arachnida	Animalia	Arthropoda	Arachnida						class
AR_SM_11	PhysicalObject	https://creativecommons.org/licenses/by/4.0/legalcode	0a80feca-b411-428a-a34e-c5c2fa07cdba	854c57d3-2447-4b8b-bb9e-b66a6b17ba1d	UAc	IPMPopillia	IPMPopillia_SM_SJ_2022	PreservedSpecimen	b885b1aa-62ad-4b81-9fca-324b2abf8a76	M. Teixeira | A. PeÃ±alver | M. Calvet	1	individuals	adult	indeterminate	AR_SM_11	P. A. V. Borges | M. Teixeira	2022	Arachnida	Animalia	Arthropoda	Arachnida						class
AR_SM_12	PhysicalObject	https://creativecommons.org/licenses/by/4.0/legalcode	0a80feca-b411-428a-a34e-c5c2fa07cdba	854c57d3-2447-4b8b-bb9e-b66a6b17ba1d	UAc	IPMPopillia	IPMPopillia_SM_SJ_2022	PreservedSpecimen	376e187b-4dc8-4d09-a88a-5f13718ed085	M. Teixeira | A. PeÃ±alver | M. Calvet	43	individuals	adult	indeterminate	AR_SM_12	P. A. V. Borges | M. Teixeira	2022	Arachnida	Animalia	Arthropoda	Arachnida						class
AR_SM_13	PhysicalObject	https://creativecommons.org/licenses/by/4.0/legalcode	0a80feca-b411-428a-a34e-c5c2fa07cdba	854c57d3-2447-4b8b-bb9e-b66a6b17ba1d	UAc	IPMPopillia	IPMPopillia_SM_SJ_2022	PreservedSpecimen	3624fd54-30c6-4834-b3fe-5f7b3a02bac5	M. Teixeira | A. PeÃ±alver | M. Calvet	26	individuals	adult	indeterminate	AR_SM_13	P. A. V. Borges | M. Teixeira	2022	Arachnida	Animalia	Arthropoda	Arachnida						class
AR_SM_14	PhysicalObject	https://creativecommons.org/licenses/by/4.0/legalcode	0a80feca-b411-428a-a34e-c5c2fa07cdba	854c57d3-2447-4b8b-bb9e-b66a6b17ba1d	UAc	IPMPopillia	IPMPopillia_SM_SJ_2022	PreservedSpecimen	b96cf4c0-7776-417a-a6e4-820ec810bd8a	M. Teixeira | A. PeÃ±alver | M. Calvet	5	individuals	adult	indeterminate	AR_SM_14	P. A. V. Borges | M. Teixeira	2022	Arachnida	Animalia	Arthropoda	Arachnida						class
AR_SM_15	PhysicalObject	https://creativecommons.org/licenses/by/4.0/legalcode	0a80feca-b411-428a-a34e-c5c2fa07cdba	854c57d3-2447-4b8b-bb9e-b66a6b17ba1d	UAc	IPMPopillia	IPMPopillia_SM_SJ_2022	PreservedSpecimen	2f3531d1-778f-4e13-856f-d0c4f9412451	M. Teixeira | A. PeÃ±alver | M. Calvet	37	individuals	adult	indeterminate	AR_SM_15	P. A. V. Borges | M. Teixeira	2022	Arachnida	Animalia	Arthropoda	Arachnida						class
AR_SM_16	PhysicalObject	https://creativecommons.org/licenses/by/4.0/legalcode	0a80feca-b411-428a-a34e-c5c2fa07cdba	854c57d3-2447-4b8b-bb9e-b66a6b17ba1d	UAc	IPMPopillia	IPMPopillia_SM_SJ_2022	PreservedSpecimen	6c3f27b1-b697-4410-8560-9506c4d24fef	M. Teixeira | A. PeÃ±alver | M. Calvet	1	individuals	adult	indeterminate	AR_SM_16	P. A. V. Borges | M. Teixeira	2022	Arachnida	Animalia	Arthropoda	Arachnida						class
AR_SM_18	PhysicalObject	https://creativecommons.org/licenses/by/4.0/legalcode	0a80feca-b411-428a-a34e-c5c2fa07cdba	854c57d3-2447-4b8b-bb9e-b66a6b17ba1d	UAc	IPMPopillia	IPMPopillia_SM_SJ_2022	PreservedSpecimen	00e88d27-f955-405f-9a81-40ac7f5c4538	M. Teixeira | A. PeÃ±alver | M. Calvet	1	individuals	adult	indeterminate	AR_SM_18	P. A. V. Borges | M. Teixeira	2022	Arachnida	Animalia	Arthropoda	Arachnida						class
LRC52_SM_1	PhysicalObject	https://creativecommons.org/licenses/by/4.0/legalcode	0a80feca-b411-428a-a34e-c5c2fa07cdba	854c57d3-2447-4b8b-bb9e-b66a6b17ba1d	UAc	IPMPopillia	IPMPopillia_SM_SJ_2022	PreservedSpecimen	f6791537-47f4-4c83-aaf9-091a9d732ec2	M. Teixeira | A. PeÃ±alver | M. Calvet	15	individuals	adult	indeterminate	LRC52_SM_1	P. A. V. Borges | M. Teixeira	2022	Arachnida	Animalia	Arthropoda	Arachnida						class
LRC52_SM_2	PhysicalObject	https://creativecommons.org/licenses/by/4.0/legalcode	0a80feca-b411-428a-a34e-c5c2fa07cdba	854c57d3-2447-4b8b-bb9e-b66a6b17ba1d	UAc	IPMPopillia	IPMPopillia_SM_SJ_2022	PreservedSpecimen	fb3d2456-cccf-4f1a-afa5-f9e940f6178f	M. Teixeira | A. PeÃ±alver | M. Calvet	42	individuals	adult	indeterminate	LRC52_SM_2	P. A. V. Borges | M. Teixeira	2022	Arachnida	Animalia	Arthropoda	Arachnida						class
LRC52_SM_3	PhysicalObject	https://creativecommons.org/licenses/by/4.0/legalcode	0a80feca-b411-428a-a34e-c5c2fa07cdba	854c57d3-2447-4b8b-bb9e-b66a6b17ba1d	UAc	IPMPopillia	IPMPopillia_SM_SJ_2022	PreservedSpecimen	f7f8bd5f-506e-488d-b549-0f4978cf376a	M. Teixeira | A. PeÃ±alver | M. Calvet	32	individuals	adult	indeterminate	LRC52_SM_3	P. A. V. Borges | M. Teixeira	2022	Arachnida	Animalia	Arthropoda	Arachnida						class
LRC52_SM_4	PhysicalObject	https://creativecommons.org/licenses/by/4.0/legalcode	0a80feca-b411-428a-a34e-c5c2fa07cdba	854c57d3-2447-4b8b-bb9e-b66a6b17ba1d	UAc	IPMPopillia	IPMPopillia_SM_SJ_2022	PreservedSpecimen	6dd30fb9-9d92-4495-94dd-5cc111ff7f84	M. Teixeira | A. PeÃ±alver | M. Calvet	47	individuals	adult	indeterminate	LRC52_SM_4	P. A. V. Borges | M. Teixeira	2022	Arachnida	Animalia	Arthropoda	Arachnida						class
LRC52_SM_5	PhysicalObject	https://creativecommons.org/licenses/by/4.0/legalcode	0a80feca-b411-428a-a34e-c5c2fa07cdba	854c57d3-2447-4b8b-bb9e-b66a6b17ba1d	UAc	IPMPopillia	IPMPopillia_SM_SJ_2022	PreservedSpecimen	b9cb760e-bedc-4112-82b4-1ce01def808b	M. Teixeira | A. PeÃ±alver | M. Calvet	33	individuals	adult	indeterminate	LRC52_SM_5	P. A. V. Borges | M. Teixeira	2022	Arachnida	Animalia	Arthropoda	Arachnida						class
LRC52_SM_6	PhysicalObject	https://creativecommons.org/licenses/by/4.0/legalcode	0a80feca-b411-428a-a34e-c5c2fa07cdba	854c57d3-2447-4b8b-bb9e-b66a6b17ba1d	UAc	IPMPopillia	IPMPopillia_SM_SJ_2022	PreservedSpecimen	b614b2da-217a-4799-9ca1-6501b2bd9cbf	M. Teixeira | A. PeÃ±alver | M. Calvet	12	individuals	adult	indeterminate	LRC52_SM_6	P. A. V. Borges | M. Teixeira	2022	Arachnida	Animalia	Arthropoda	Arachnida						class
LRC52_SM_7	PhysicalObject	https://creativecommons.org/licenses/by/4.0/legalcode	0a80feca-b411-428a-a34e-c5c2fa07cdba	854c57d3-2447-4b8b-bb9e-b66a6b17ba1d	UAc	IPMPopillia	IPMPopillia_SM_SJ_2022	PreservedSpecimen	0f1791c2-4c9f-421a-837b-b7fc65814fcf	M. Teixeira | A. PeÃ±alver | M. Calvet	25	individuals	adult	indeterminate	LRC52_SM_7	P. A. V. Borges | M. Teixeira	2022	Arachnida	Animalia	Arthropoda	Arachnida						class
LRC52_SM_8	PhysicalObject	https://creativecommons.org/licenses/by/4.0/legalcode	0a80feca-b411-428a-a34e-c5c2fa07cdba	854c57d3-2447-4b8b-bb9e-b66a6b17ba1d	UAc	IPMPopillia	IPMPopillia_SM_SJ_2022	PreservedSpecimen	40deb156-e30d-41d4-a577-af1c504bf993	M. Teixeira | A. PeÃ±alver | M. Calvet	20	individuals	adult	indeterminate	LRC52_SM_8	P. A. V. Borges | M. Teixeira	2022	Arachnida	Animalia	Arthropoda	Arachnida						class
LRC52_SM_9	PhysicalObject	https://creativecommons.org/licenses/by/4.0/legalcode	0a80feca-b411-428a-a34e-c5c2fa07cdba	854c57d3-2447-4b8b-bb9e-b66a6b17ba1d	UAc	IPMPopillia	IPMPopillia_SM_SJ_2022	PreservedSpecimen	c26262b9-446b-4857-92dc-2564d1c6b05b	M. Teixeira | A. PeÃ±alver | M. Calvet	31	individuals	adult	indeterminate	LRC52_SM_9	P. A. V. Borges | M. Teixeira	2022	Arachnida	Animalia	Arthropoda	Arachnida						class
LRC52_SM_10	PhysicalObject	https://creativecommons.org/licenses/by/4.0/legalcode	0a80feca-b411-428a-a34e-c5c2fa07cdba	854c57d3-2447-4b8b-bb9e-b66a6b17ba1d	UAc	IPMPopillia	IPMPopillia_SM_SJ_2022	PreservedSpecimen	229a69ed-111e-432c-883e-77be10c41763	M. Teixeira | A. PeÃ±alver | M. Calvet	41	individuals	adult	indeterminate	LRC52_SM_10	P. A. V. Borges | M. Teixeira	2022	Arachnida	Animalia	Arthropoda	Arachnida						class
LRC52_SM_12	PhysicalObject	https://creativecommons.org/licenses/by/4.0/legalcode	0a80feca-b411-428a-a34e-c5c2fa07cdba	854c57d3-2447-4b8b-bb9e-b66a6b17ba1d	UAc	IPMPopillia	IPMPopillia_SM_SJ_2022	PreservedSpecimen	2ab20511-2d0f-45fe-97ed-1a626a6f7c5e	M. Teixeira | A. PeÃ±alver | M. Calvet	12	individuals	adult	indeterminate	LRC52_SM_12	P. A. V. Borges | M. Teixeira	2022	Arachnida	Animalia	Arthropoda	Arachnida						class
LRC52_SM_13	PhysicalObject	https://creativecommons.org/licenses/by/4.0/legalcode	0a80feca-b411-428a-a34e-c5c2fa07cdba	854c57d3-2447-4b8b-bb9e-b66a6b17ba1d	UAc	IPMPopillia	IPMPopillia_SM_SJ_2022	PreservedSpecimen	9af393d8-91d9-4ced-aee9-3c7cf8bf4e91	M. Teixeira | A. PeÃ±alver | M. Calvet	36	individuals	adult	indeterminate	LRC52_SM_13	P. A. V. Borges | M. Teixeira	2022	Arachnida	Animalia	Arthropoda	Arachnida						class
LRC52_SM_14	PhysicalObject	https://creativecommons.org/licenses/by/4.0/legalcode	0a80feca-b411-428a-a34e-c5c2fa07cdba	854c57d3-2447-4b8b-bb9e-b66a6b17ba1d	UAc	IPMPopillia	IPMPopillia_SM_SJ_2022	PreservedSpecimen	49d14f3b-a5cb-42ce-b6d2-a3e5d38dc02b	M. Teixeira | A. PeÃ±alver | M. Calvet	37	individuals	adult	indeterminate	LRC52_SM_14	P. A. V. Borges | M. Teixeira	2022	Arachnida	Animalia	Arthropoda	Arachnida						class
LRC52_SM_15	PhysicalObject	https://creativecommons.org/licenses/by/4.0/legalcode	0a80feca-b411-428a-a34e-c5c2fa07cdba	854c57d3-2447-4b8b-bb9e-b66a6b17ba1d	UAc	IPMPopillia	IPMPopillia_SM_SJ_2022	PreservedSpecimen	6fec7862-ce8c-4e0b-8075-7e0850415657	M. Teixeira | A. PeÃ±alver | M. Calvet	20	individuals	adult	indeterminate	LRC52_SM_15	P. A. V. Borges | M. Teixeira	2022	Arachnida	Animalia	Arthropoda	Arachnida						class
LRC52_SM_16	PhysicalObject	https://creativecommons.org/licenses/by/4.0/legalcode	0a80feca-b411-428a-a34e-c5c2fa07cdba	854c57d3-2447-4b8b-bb9e-b66a6b17ba1d	UAc	IPMPopillia	IPMPopillia_SM_SJ_2022	PreservedSpecimen	a0f529f0-f0ae-4076-9b33-ee6498d38a08	M. Teixeira | A. PeÃ±alver | M. Calvet	45	individuals	adult	indeterminate	LRC52_SM_16	P. A. V. Borges | M. Teixeira	2022	Arachnida	Animalia	Arthropoda	Arachnida						class
LRC52_SM_17	PhysicalObject	https://creativecommons.org/licenses/by/4.0/legalcode	0a80feca-b411-428a-a34e-c5c2fa07cdba	854c57d3-2447-4b8b-bb9e-b66a6b17ba1d	UAc	IPMPopillia	IPMPopillia_SM_SJ_2022	PreservedSpecimen	f6e98839-e06a-42f5-9085-5aacbce4ac72	M. Teixeira | A. PeÃ±alver | M. Calvet	11	individuals	adult	indeterminate	LRC52_SM_17	P. A. V. Borges | M. Teixeira	2022	Arachnida	Animalia	Arthropoda	Arachnida						class
LRC52_SM_18	PhysicalObject	https://creativecommons.org/licenses/by/4.0/legalcode	0a80feca-b411-428a-a34e-c5c2fa07cdba	854c57d3-2447-4b8b-bb9e-b66a6b17ba1d	UAc	IPMPopillia	IPMPopillia_SM_SJ_2022	PreservedSpecimen	27e4c6b8-013a-4095-807d-257ab0c52ee1	M. Teixeira | A. PeÃ±alver | M. Calvet	18	individuals	adult	indeterminate	LRC52_SM_18	P. A. V. Borges | M. Teixeira	2022	Arachnida	Animalia	Arthropoda	Arachnida						class
RC53_SM_1	PhysicalObject	https://creativecommons.org/licenses/by/4.0/legalcode	0a80feca-b411-428a-a34e-c5c2fa07cdba	854c57d3-2447-4b8b-bb9e-b66a6b17ba1d	UAc	IPMPopillia	IPMPopillia_SM_SJ_2022	PreservedSpecimen	8d456d5f-cdec-4962-85c0-43100de35fde	M. Teixeira | A. PeÃ±alver | M. Calvet	8	individuals	adult	indeterminate	RC53_SM_1	P. A. V. Borges | M. Teixeira	2022	Arachnida	Animalia	Arthropoda	Arachnida						class
RC53_SM_2	PhysicalObject	https://creativecommons.org/licenses/by/4.0/legalcode	0a80feca-b411-428a-a34e-c5c2fa07cdba	854c57d3-2447-4b8b-bb9e-b66a6b17ba1d	UAc	IPMPopillia	IPMPopillia_SM_SJ_2022	PreservedSpecimen	6a4897da-7124-44c3-8127-576011e7d923	M. Teixeira | A. PeÃ±alver | M. Calvet	3	individuals	adult	indeterminate	RC53_SM_2	P. A. V. Borges | M. Teixeira	2022	Arachnida	Animalia	Arthropoda	Arachnida						class
RC53_SM_3	PhysicalObject	https://creativecommons.org/licenses/by/4.0/legalcode	0a80feca-b411-428a-a34e-c5c2fa07cdba	854c57d3-2447-4b8b-bb9e-b66a6b17ba1d	UAc	IPMPopillia	IPMPopillia_SM_SJ_2022	PreservedSpecimen	bf2b2497-2e8a-4333-ad91-18346cda6de1	M. Teixeira | A. PeÃ±alver | M. Calvet	6	individuals	adult	indeterminate	RC53_SM_3	P. A. V. Borges | M. Teixeira	2022	Arachnida	Animalia	Arthropoda	Arachnida						class
RC53_SM_4	PhysicalObject	https://creativecommons.org/licenses/by/4.0/legalcode	0a80feca-b411-428a-a34e-c5c2fa07cdba	854c57d3-2447-4b8b-bb9e-b66a6b17ba1d	UAc	IPMPopillia	IPMPopillia_SM_SJ_2022	PreservedSpecimen	3602e089-d2cd-4c60-ad70-6a67213113f1	M. Teixeira | A. PeÃ±alver | M. Calvet	3	individuals	adult	indeterminate	RC53_SM_4	P. A. V. Borges | M. Teixeira	2022	Arachnida	Animalia	Arthropoda	Arachnida						class
RC53_SM_5	PhysicalObject	https://creativecommons.org/licenses/by/4.0/legalcode	0a80feca-b411-428a-a34e-c5c2fa07cdba	854c57d3-2447-4b8b-bb9e-b66a6b17ba1d	UAc	IPMPopillia	IPMPopillia_SM_SJ_2022	PreservedSpecimen	644f12bc-936a-4485-a50c-80ecfa856071	M. Teixeira | A. PeÃ±alver | M. Calvet	4	individuals	adult	indeterminate	RC53_SM_5	P. A. V. Borges | M. Teixeira	2022	Arachnida	Animalia	Arthropoda	Arachnida						class
RC53_SM_6	PhysicalObject	https://creativecommons.org/licenses/by/4.0/legalcode	0a80feca-b411-428a-a34e-c5c2fa07cdba	854c57d3-2447-4b8b-bb9e-b66a6b17ba1d	UAc	IPMPopillia	IPMPopillia_SM_SJ_2022	PreservedSpecimen	141d3dd0-db8b-4cf9-b517-88cc6090d993	M. Teixeira | A. PeÃ±alver | M. Calvet	18	individuals	adult	indeterminate	RC53_SM_6	P. A. V. Borges | M. Teixeira	2022	Arachnida	Animalia	Arthropoda	Arachnida						class
RC53_SM_7	PhysicalObject	https://creativecommons.org/licenses/by/4.0/legalcode	0a80feca-b411-428a-a34e-c5c2fa07cdba	854c57d3-2447-4b8b-bb9e-b66a6b17ba1d	UAc	IPMPopillia	IPMPopillia_SM_SJ_2022	PreservedSpecimen	bd38a55f-b39c-4557-9d9f-873b306fc56b	M. Teixeira | A. PeÃ±alver | M. Calvet	5	individuals	adult	indeterminate	RC53_SM_7	P. A. V. Borges | M. Teixeira	2022	Arachnida	Animalia	Arthropoda	Arachnida						class
RC53_SM_8	PhysicalObject	https://creativecommons.org/licenses/by/4.0/legalcode	0a80feca-b411-428a-a34e-c5c2fa07cdba	854c57d3-2447-4b8b-bb9e-b66a6b17ba1d	UAc	IPMPopillia	IPMPopillia_SM_SJ_2022	PreservedSpecimen	6d767e33-006e-414a-b504-b22a078833c2	M. Teixeira | A. PeÃ±alver | M. Calvet	3	individuals	adult	indeterminate	RC53_SM_8	P. A. V. Borges | M. Teixeira	2022	Arachnida	Animalia	Arthropoda	Arachnida						class
RC53_SM_9	PhysicalObject	https://creativecommons.org/licenses/by/4.0/legalcode	0a80feca-b411-428a-a34e-c5c2fa07cdba	854c57d3-2447-4b8b-bb9e-b66a6b17ba1d	UAc	IPMPopillia	IPMPopillia_SM_SJ_2022	PreservedSpecimen	d6f8186b-aaa4-43de-b75b-45218740cc3f	M. Teixeira | A. PeÃ±alver | M. Calvet	1	individuals	adult	indeterminate	RC53_SM_9	P. A. V. Borges | M. Teixeira	2022	Arachnida	Animalia	Arthropoda	Arachnida						class
RC53_SM_10	PhysicalObject	https://creativecommons.org/licenses/by/4.0/legalcode	0a80feca-b411-428a-a34e-c5c2fa07cdba	854c57d3-2447-4b8b-bb9e-b66a6b17ba1d	UAc	IPMPopillia	IPMPopillia_SM_SJ_2022	PreservedSpecimen	2968d45e-0b2e-4e39-b6cf-ce5ee4d2c7fb	M. Teixeira | A. PeÃ±alver | M. Calvet	4	individuals	adult	indeterminate	RC53_SM_10	P. A. V. Borges | M. Teixeira	2022	Arachnida	Animalia	Arthropoda	Arachnida						class
RC53_SM_11	PhysicalObject	https://creativecommons.org/licenses/by/4.0/legalcode	0a80feca-b411-428a-a34e-c5c2fa07cdba	854c57d3-2447-4b8b-bb9e-b66a6b17ba1d	UAc	IPMPopillia	IPMPopillia_SM_SJ_2022	PreservedSpecimen	a50362f9-eba4-4bd1-bd40-fa108fc278a3	M. Teixeira | A. PeÃ±alver | M. Calvet	17	individuals	adult	indeterminate	RC53_SM_11	P. A. V. Borges | M. Teixeira	2022	Arachnida	Animalia	Arthropoda	Arachnida						class
RC53_SM_12	PhysicalObject	https://creativecommons.org/licenses/by/4.0/legalcode	0a80feca-b411-428a-a34e-c5c2fa07cdba	854c57d3-2447-4b8b-bb9e-b66a6b17ba1d	UAc	IPMPopillia	IPMPopillia_SM_SJ_2022	PreservedSpecimen	018d94a1-d75d-4937-884d-10bb5932577a	M. Teixeira | A. PeÃ±alver | M. Calvet	1	individuals	adult	indeterminate	RC53_SM_12	P. A. V. Borges | M. Teixeira	2022	Arachnida	Animalia	Arthropoda	Arachnida						class
RC53_SM_13	PhysicalObject	https://creativecommons.org/licenses/by/4.0/legalcode	0a80feca-b411-428a-a34e-c5c2fa07cdba	854c57d3-2447-4b8b-bb9e-b66a6b17ba1d	UAc	IPMPopillia	IPMPopillia_SM_SJ_2022	PreservedSpecimen	f85cfa7f-06ea-4b13-afb7-3ebf7f78cd94	M. Teixeira | A. PeÃ±alver | M. Calvet	16	individuals	adult	indeterminate	RC53_SM_13	P. A. V. Borges | M. Teixeira	2022	Arachnida	Animalia	Arthropoda	Arachnida						class
RC53_SM_14	PhysicalObject	https://creativecommons.org/licenses/by/4.0/legalcode	0a80feca-b411-428a-a34e-c5c2fa07cdba	854c57d3-2447-4b8b-bb9e-b66a6b17ba1d	UAc	IPMPopillia	IPMPopillia_SM_SJ_2022	PreservedSpecimen	2b4ebe1e-e954-4c0d-8ddf-1add5efdc8a8	M. Teixeira | A. PeÃ±alver | M. Calvet	10	individuals	adult	indeterminate	RC53_SM_14	P. A. V. Borges | M. Teixeira	2022	Arachnida	Animalia	Arthropoda	Arachnida						class
RC53_SM_15	PhysicalObject	https://creativecommons.org/licenses/by/4.0/legalcode	0a80feca-b411-428a-a34e-c5c2fa07cdba	854c57d3-2447-4b8b-bb9e-b66a6b17ba1d	UAc	IPMPopillia	IPMPopillia_SM_SJ_2022	PreservedSpecimen	44184bc6-a266-4c28-8948-84763661d65d	M. Teixeira | A. PeÃ±alver | M. Calvet	7	individuals	adult	indeterminate	RC53_SM_15	P. A. V. Borges | M. Teixeira	2022	Arachnida	Animalia	Arthropoda	Arachnida						class
RC53_SM_17	PhysicalObject	https://creativecommons.org/licenses/by/4.0/legalcode	0a80feca-b411-428a-a34e-c5c2fa07cdba	854c57d3-2447-4b8b-bb9e-b66a6b17ba1d	UAc	IPMPopillia	IPMPopillia_SM_SJ_2022	PreservedSpecimen	dbebb6f7-4c70-418d-b61d-d3a28b57e858	M. Teixeira | A. PeÃ±alver | M. Calvet	13	individuals	adult	indeterminate	RC53_SM_17	P. A. V. Borges | M. Teixeira	2022	Arachnida	Animalia	Arthropoda	Arachnida						class
RC53_SM_18	PhysicalObject	https://creativecommons.org/licenses/by/4.0/legalcode	0a80feca-b411-428a-a34e-c5c2fa07cdba	854c57d3-2447-4b8b-bb9e-b66a6b17ba1d	UAc	IPMPopillia	IPMPopillia_SM_SJ_2022	PreservedSpecimen	2e617606-8f2a-4be9-a4b6-09cb4db251c0	M. Teixeira | A. PeÃ±alver | M. Calvet	7	individuals	adult	indeterminate	RC53_SM_18	P. A. V. Borges | M. Teixeira	2022	Arachnida	Animalia	Arthropoda	Arachnida						class
PL_SM_1	PhysicalObject	https://creativecommons.org/licenses/by/4.0/legalcode	0a80feca-b411-428a-a34e-c5c2fa07cdba	854c57d3-2447-4b8b-bb9e-b66a6b17ba1d	UAc	IPMPopillia	IPMPopillia_SM_SJ_2022	PreservedSpecimen	b5912e83-5716-4336-b291-940c16fcf944	M. Teixeira | A. PeÃ±alver | M. Calvet	14	individuals	adult	indeterminate	PL_SM_1	P. A. V. Borges | M. Teixeira	2022	Arachnida	Animalia	Arthropoda	Arachnida						class
PL_SM_3	PhysicalObject	https://creativecommons.org/licenses/by/4.0/legalcode	0a80feca-b411-428a-a34e-c5c2fa07cdba	854c57d3-2447-4b8b-bb9e-b66a6b17ba1d	UAc	IPMPopillia	IPMPopillia_SM_SJ_2022	PreservedSpecimen	a3df290f-0c71-4dc3-a4ea-6ab6dfe1b5a4	M. Teixeira | A. PeÃ±alver | M. Calvet	4	individuals	adult	indeterminate	PL_SM_3	P. A. V. Borges | M. Teixeira	2022	Arachnida	Animalia	Arthropoda	Arachnida						class
PL_SM_4	PhysicalObject	https://creativecommons.org/licenses/by/4.0/legalcode	0a80feca-b411-428a-a34e-c5c2fa07cdba	854c57d3-2447-4b8b-bb9e-b66a6b17ba1d	UAc	IPMPopillia	IPMPopillia_SM_SJ_2022	PreservedSpecimen	064d0808-358b-47bc-8b9e-5704398d008c	M. Teixeira | A. PeÃ±alver | M. Calvet	3	individuals	adult	indeterminate	PL_SM_4	P. A. V. Borges | M. Teixeira	2022	Arachnida	Animalia	Arthropoda	Arachnida						class
PL_SM_5	PhysicalObject	https://creativecommons.org/licenses/by/4.0/legalcode	0a80feca-b411-428a-a34e-c5c2fa07cdba	854c57d3-2447-4b8b-bb9e-b66a6b17ba1d	UAc	IPMPopillia	IPMPopillia_SM_SJ_2022	PreservedSpecimen	8ff2d07b-7ce7-4265-b7ef-e3c7a801618a	M. Teixeira | A. PeÃ±alver | M. Calvet	34	individuals	adult	indeterminate	PL_SM_5	P. A. V. Borges | M. Teixeira	2022	Arachnida	Animalia	Arthropoda	Arachnida						class
PL_SM_6	PhysicalObject	https://creativecommons.org/licenses/by/4.0/legalcode	0a80feca-b411-428a-a34e-c5c2fa07cdba	854c57d3-2447-4b8b-bb9e-b66a6b17ba1d	UAc	IPMPopillia	IPMPopillia_SM_SJ_2022	PreservedSpecimen	d54b7467-d9a3-4bc3-92c1-fce5f1bd24df	M. Teixeira | A. PeÃ±alver | M. Calvet	1	individuals	adult	indeterminate	PL_SM_6	P. A. V. Borges | M. Teixeira	2022	Arachnida	Animalia	Arthropoda	Arachnida						class
PL_SM_7	PhysicalObject	https://creativecommons.org/licenses/by/4.0/legalcode	0a80feca-b411-428a-a34e-c5c2fa07cdba	854c57d3-2447-4b8b-bb9e-b66a6b17ba1d	UAc	IPMPopillia	IPMPopillia_SM_SJ_2022	PreservedSpecimen	798b754a-948b-4f46-a071-2977f3a8e276	M. Teixeira | A. PeÃ±alver | M. Calvet	6	individuals	adult	indeterminate	PL_SM_7	P. A. V. Borges | M. Teixeira	2022	Arachnida	Animalia	Arthropoda	Arachnida						class
PL_SM_9	PhysicalObject	https://creativecommons.org/licenses/by/4.0/legalcode	0a80feca-b411-428a-a34e-c5c2fa07cdba	854c57d3-2447-4b8b-bb9e-b66a6b17ba1d	UAc	IPMPopillia	IPMPopillia_SM_SJ_2022	PreservedSpecimen	f0af4594-487e-409a-88f0-7f25719d11b6	M. Teixeira | A. PeÃ±alver | M. Calvet	6	individuals	adult	indeterminate	PL_SM_9	P. A. V. Borges | M. Teixeira	2022	Arachnida	Animalia	Arthropoda	Arachnida						class
PL_SM_11	PhysicalObject	https://creativecommons.org/licenses/by/4.0/legalcode	0a80feca-b411-428a-a34e-c5c2fa07cdba	854c57d3-2447-4b8b-bb9e-b66a6b17ba1d	UAc	IPMPopillia	IPMPopillia_SM_SJ_2022	PreservedSpecimen	922862c5-e9f2-44e7-b550-e785700fadb6	M. Teixeira | A. PeÃ±alver | M. Calvet	8	individuals	adult	indeterminate	PL_SM_11	P. A. V. Borges | M. Teixeira	2022	Arachnida	Animalia	Arthropoda	Arachnida						class
PL_SM_12	PhysicalObject	https://creativecommons.org/licenses/by/4.0/legalcode	0a80feca-b411-428a-a34e-c5c2fa07cdba	854c57d3-2447-4b8b-bb9e-b66a6b17ba1d	UAc	IPMPopillia	IPMPopillia_SM_SJ_2022	PreservedSpecimen	1fbcca3b-4897-470e-8124-c26cff248343	M. Teixeira | A. PeÃ±alver | M. Calvet	6	individuals	adult	indeterminate	PL_SM_12	P. A. V. Borges | M. Teixeira	2022	Arachnida	Animalia	Arthropoda	Arachnida						class
PL_SM_13	PhysicalObject	https://creativecommons.org/licenses/by/4.0/legalcode	0a80feca-b411-428a-a34e-c5c2fa07cdba	854c57d3-2447-4b8b-bb9e-b66a6b17ba1d	UAc	IPMPopillia	IPMPopillia_SM_SJ_2022	PreservedSpecimen	fca56e08-1f26-48e3-864e-ea095c7eaa8f	M. Teixeira | A. PeÃ±alver | M. Calvet	4	individuals	adult	indeterminate	PL_SM_13	P. A. V. Borges | M. Teixeira	2022	Arachnida	Animalia	Arthropoda	Arachnida						class
PL_SM_17	PhysicalObject	https://creativecommons.org/licenses/by/4.0/legalcode	0a80feca-b411-428a-a34e-c5c2fa07cdba	854c57d3-2447-4b8b-bb9e-b66a6b17ba1d	UAc	IPMPopillia	IPMPopillia_SM_SJ_2022	PreservedSpecimen	cf06221b-b00d-493a-9d90-36deef22cc71	M. Teixeira | A. PeÃ±alver | M. Calvet	7	individuals	adult	indeterminate	PL_SM_17	P. A. V. Borges | M. Teixeira	2022	Arachnida	Animalia	Arthropoda	Arachnida						class
PL_SM_18	PhysicalObject	https://creativecommons.org/licenses/by/4.0/legalcode	0a80feca-b411-428a-a34e-c5c2fa07cdba	854c57d3-2447-4b8b-bb9e-b66a6b17ba1d	UAc	IPMPopillia	IPMPopillia_SM_SJ_2022	PreservedSpecimen	64d05d1c-6ad5-4b2d-b27f-a74896aa2948	M. Teixeira | A. PeÃ±alver | M. Calvet	9	individuals	adult	indeterminate	PL_SM_18	P. A. V. Borges | M. Teixeira	2022	Arachnida	Animalia	Arthropoda	Arachnida						class
LJB_SM_3	PhysicalObject	https://creativecommons.org/licenses/by/4.0/legalcode	0a80feca-b411-428a-a34e-c5c2fa07cdba	854c57d3-2447-4b8b-bb9e-b66a6b17ba1d	UAc	IPMPopillia	IPMPopillia_SM_SJ_2022	PreservedSpecimen	a45eeeec-c17e-4e65-9527-185a515a9a70	M. Teixeira | A. PeÃ±alver | M. Calvet	6	individuals	adult	indeterminate	LJB_SM_3	P. A. V. Borges | M. Teixeira	2022	Arachnida	Animalia	Arthropoda	Arachnida						class
LJB_SM_4	PhysicalObject	https://creativecommons.org/licenses/by/4.0/legalcode	0a80feca-b411-428a-a34e-c5c2fa07cdba	854c57d3-2447-4b8b-bb9e-b66a6b17ba1d	UAc	IPMPopillia	IPMPopillia_SM_SJ_2022	PreservedSpecimen	2e3dfbd7-51b4-4e46-9394-2d2c94c7d470	M. Teixeira | A. PeÃ±alver | M. Calvet	3	individuals	adult	indeterminate	LJB_SM_4	P. A. V. Borges | M. Teixeira	2022	Arachnida	Animalia	Arthropoda	Arachnida						class
LJB_SM_5	PhysicalObject	https://creativecommons.org/licenses/by/4.0/legalcode	0a80feca-b411-428a-a34e-c5c2fa07cdba	854c57d3-2447-4b8b-bb9e-b66a6b17ba1d	UAc	IPMPopillia	IPMPopillia_SM_SJ_2022	PreservedSpecimen	d2ad673b-9ead-4c0f-824c-6c3a97a2beab	M. Teixeira | A. PeÃ±alver | M. Calvet	1	individuals	adult	indeterminate	LJB_SM_5	P. A. V. Borges | M. Teixeira	2022	Arachnida	Animalia	Arthropoda	Arachnida						class
LJB_SM_6	PhysicalObject	https://creativecommons.org/licenses/by/4.0/legalcode	0a80feca-b411-428a-a34e-c5c2fa07cdba	854c57d3-2447-4b8b-bb9e-b66a6b17ba1d	UAc	IPMPopillia	IPMPopillia_SM_SJ_2022	PreservedSpecimen	c29e08c0-60d6-47e6-a137-040f9a391a19	M. Teixeira | A. PeÃ±alver | M. Calvet	22	individuals	adult	indeterminate	LJB_SM_6	P. A. V. Borges | M. Teixeira	2022	Arachnida	Animalia	Arthropoda	Arachnida						class
LJB_SM_7	PhysicalObject	https://creativecommons.org/licenses/by/4.0/legalcode	0a80feca-b411-428a-a34e-c5c2fa07cdba	854c57d3-2447-4b8b-bb9e-b66a6b17ba1d	UAc	IPMPopillia	IPMPopillia_SM_SJ_2022	PreservedSpecimen	05cbd5c3-eb18-4158-b66a-20b7a754928f	M. Teixeira | A. PeÃ±alver | M. Calvet	13	individuals	adult	indeterminate	LJB_SM_7	P. A. V. Borges | M. Teixeira	2022	Arachnida	Animalia	Arthropoda	Arachnida						class
LJB_SM_8	PhysicalObject	https://creativecommons.org/licenses/by/4.0/legalcode	0a80feca-b411-428a-a34e-c5c2fa07cdba	854c57d3-2447-4b8b-bb9e-b66a6b17ba1d	UAc	IPMPopillia	IPMPopillia_SM_SJ_2022	PreservedSpecimen	5fd24f30-5cb5-458e-9227-111f0ce09b3f	M. Teixeira | A. PeÃ±alver | M. Calvet	13	individuals	adult	indeterminate	LJB_SM_8	P. A. V. Borges | M. Teixeira	2022	Arachnida	Animalia	Arthropoda	Arachnida						class
LJB_SM_9	PhysicalObject	https://creativecommons.org/licenses/by/4.0/legalcode	0a80feca-b411-428a-a34e-c5c2fa07cdba	854c57d3-2447-4b8b-bb9e-b66a6b17ba1d	UAc	IPMPopillia	IPMPopillia_SM_SJ_2022	PreservedSpecimen	eab1b5a8-50a7-479b-ab0f-df932a83efc0	M. Teixeira | A. PeÃ±alver | M. Calvet	5	individuals	adult	indeterminate	LJB_SM_9	P. A. V. Borges | M. Teixeira	2022	Arachnida	Animalia	Arthropoda	Arachnida						class
LJB_SM_11	PhysicalObject	https://creativecommons.org/licenses/by/4.0/legalcode	0a80feca-b411-428a-a34e-c5c2fa07cdba	854c57d3-2447-4b8b-bb9e-b66a6b17ba1d	UAc	IPMPopillia	IPMPopillia_SM_SJ_2022	PreservedSpecimen	5ca303fc-3a22-493e-ac8b-115584e778e5	M. Teixeira | A. PeÃ±alver | M. Calvet	5	individuals	adult	indeterminate	LJB_SM_11	P. A. V. Borges | M. Teixeira	2022	Arachnida	Animalia	Arthropoda	Arachnida						class
LJB_SM_12	PhysicalObject	https://creativecommons.org/licenses/by/4.0/legalcode	0a80feca-b411-428a-a34e-c5c2fa07cdba	854c57d3-2447-4b8b-bb9e-b66a6b17ba1d	UAc	IPMPopillia	IPMPopillia_SM_SJ_2022	PreservedSpecimen	317da442-2c90-4ceb-bc0b-90c835838935	M. Teixeira | A. PeÃ±alver | M. Calvet	3	individuals	adult	indeterminate	LJB_SM_12	P. A. V. Borges | M. Teixeira	2022	Arachnida	Animalia	Arthropoda	Arachnida						class
LJB_SM_13	PhysicalObject	https://creativecommons.org/licenses/by/4.0/legalcode	0a80feca-b411-428a-a34e-c5c2fa07cdba	854c57d3-2447-4b8b-bb9e-b66a6b17ba1d	UAc	IPMPopillia	IPMPopillia_SM_SJ_2022	PreservedSpecimen	a22a34ba-593f-4c86-8843-389080214a62	M. Teixeira | A. PeÃ±alver | M. Calvet	10	individuals	adult	indeterminate	LJB_SM_13	P. A. V. Borges | M. Teixeira	2022	Arachnida	Animalia	Arthropoda	Arachnida						class
LJB_SM_14	PhysicalObject	https://creativecommons.org/licenses/by/4.0/legalcode	0a80feca-b411-428a-a34e-c5c2fa07cdba	854c57d3-2447-4b8b-bb9e-b66a6b17ba1d	UAc	IPMPopillia	IPMPopillia_SM_SJ_2022	PreservedSpecimen	2949eeeb-2150-4b84-939d-244ede219cd9	M. Teixeira | A. PeÃ±alver | M. Calvet	7	individuals	adult	indeterminate	LJB_SM_14	P. A. V. Borges | M. Teixeira	2022	Arachnida	Animalia	Arthropoda	Arachnida						class
LJB_SM_17	PhysicalObject	https://creativecommons.org/licenses/by/4.0/legalcode	0a80feca-b411-428a-a34e-c5c2fa07cdba	854c57d3-2447-4b8b-bb9e-b66a6b17ba1d	UAc	IPMPopillia	IPMPopillia_SM_SJ_2022	PreservedSpecimen	f32b3cc9-b2b9-4e0c-b00c-0376bd704afd	M. Teixeira | A. PeÃ±alver | M. Calvet	10	individuals	adult	indeterminate	LJB_SM_17	P. A. V. Borges | M. Teixeira	2022	Arachnida	Animalia	Arthropoda	Arachnida						class
LJB_SM_18	PhysicalObject	https://creativecommons.org/licenses/by/4.0/legalcode	0a80feca-b411-428a-a34e-c5c2fa07cdba	854c57d3-2447-4b8b-bb9e-b66a6b17ba1d	UAc	IPMPopillia	IPMPopillia_SM_SJ_2022	PreservedSpecimen	e1b7a4b6-87d0-4a88-8543-b4be93a84d4d	M. Teixeira | A. PeÃ±alver | M. Calvet	15	individuals	adult	indeterminate	LJB_SM_18	P. A. V. Borges | M. Teixeira	2022	Arachnida	Animalia	Arthropoda	Arachnida						class
RC52_SM_2	PhysicalObject	https://creativecommons.org/licenses/by/4.0/legalcode	0a80feca-b411-428a-a34e-c5c2fa07cdba	854c57d3-2447-4b8b-bb9e-b66a6b17ba1d	UAc	IPMPopillia	IPMPopillia_SM_SJ_2022	PreservedSpecimen	d901a743-8660-466a-bc93-85a3c1758ba6	M. Teixeira | A. PeÃ±alver | M. Calvet	11	individuals	adult	indeterminate	RC52_SM_2	P. A. V. Borges | M. Teixeira	2022	Arachnida	Animalia	Arthropoda	Arachnida						class
RC52_SM_3	PhysicalObject	https://creativecommons.org/licenses/by/4.0/legalcode	0a80feca-b411-428a-a34e-c5c2fa07cdba	854c57d3-2447-4b8b-bb9e-b66a6b17ba1d	UAc	IPMPopillia	IPMPopillia_SM_SJ_2022	PreservedSpecimen	a8067cc6-833c-4e8a-8784-566d7c8f17fc	M. Teixeira | A. PeÃ±alver | M. Calvet	7	individuals	adult	indeterminate	RC52_SM_3	P. A. V. Borges | M. Teixeira	2022	Arachnida	Animalia	Arthropoda	Arachnida						class
RC52_SM_9	PhysicalObject	https://creativecommons.org/licenses/by/4.0/legalcode	0a80feca-b411-428a-a34e-c5c2fa07cdba	854c57d3-2447-4b8b-bb9e-b66a6b17ba1d	UAc	IPMPopillia	IPMPopillia_SM_SJ_2022	PreservedSpecimen	7483378a-84c7-4c81-8253-762910c94d6c	M. Teixeira | A. PeÃ±alver | M. Calvet	8	individuals	adult	indeterminate	RC52_SM_9	P. A. V. Borges | M. Teixeira	2022	Arachnida	Animalia	Arthropoda	Arachnida						class
RC52_SM_4	PhysicalObject	https://creativecommons.org/licenses/by/4.0/legalcode	0a80feca-b411-428a-a34e-c5c2fa07cdba	854c57d3-2447-4b8b-bb9e-b66a6b17ba1d	UAc	IPMPopillia	IPMPopillia_SM_SJ_2022	PreservedSpecimen	f9c1d9f3-cff1-41f5-b326-2e0cdccf50e8	M. Teixeira | A. PeÃ±alver | M. Calvet	4	individuals	adult	indeterminate	RC52_SM_4	P. A. V. Borges | M. Teixeira	2022	Arachnida	Animalia	Arthropoda	Arachnida						class
RC52_SM_6	PhysicalObject	https://creativecommons.org/licenses/by/4.0/legalcode	0a80feca-b411-428a-a34e-c5c2fa07cdba	854c57d3-2447-4b8b-bb9e-b66a6b17ba1d	UAc	IPMPopillia	IPMPopillia_SM_SJ_2022	PreservedSpecimen	76ee2a79-1e9a-448f-ade1-4860b8eca3ee	M. Teixeira | A. PeÃ±alver | M. Calvet	4	individuals	adult	indeterminate	RC52_SM_6	P. A. V. Borges | M. Teixeira	2022	Arachnida	Animalia	Arthropoda	Arachnida						class
RC52_SM_7	PhysicalObject	https://creativecommons.org/licenses/by/4.0/legalcode	0a80feca-b411-428a-a34e-c5c2fa07cdba	854c57d3-2447-4b8b-bb9e-b66a6b17ba1d	UAc	IPMPopillia	IPMPopillia_SM_SJ_2022	PreservedSpecimen	03710436-2dd3-4cb0-8e4d-ea5ef5683ea8	M. Teixeira | A. PeÃ±alver | M. Calvet	6	individuals	adult	indeterminate	RC52_SM_7	P. A. V. Borges | M. Teixeira	2022	Arachnida	Animalia	Arthropoda	Arachnida						class
RC52_SM_8	PhysicalObject	https://creativecommons.org/licenses/by/4.0/legalcode	0a80feca-b411-428a-a34e-c5c2fa07cdba	854c57d3-2447-4b8b-bb9e-b66a6b17ba1d	UAc	IPMPopillia	IPMPopillia_SM_SJ_2022	PreservedSpecimen	de17a76b-c020-4e75-aa53-2e841e8dce6f	M. Teixeira | A. PeÃ±alver | M. Calvet	24	individuals	adult	indeterminate	RC52_SM_8	P. A. V. Borges | M. Teixeira	2022	Arachnida	Animalia	Arthropoda	Arachnida						class
RC52_SM_10	PhysicalObject	https://creativecommons.org/licenses/by/4.0/legalcode	0a80feca-b411-428a-a34e-c5c2fa07cdba	854c57d3-2447-4b8b-bb9e-b66a6b17ba1d	UAc	IPMPopillia	IPMPopillia_SM_SJ_2022	PreservedSpecimen	5854ad55-6f58-406e-8874-a4fb6ce007a0	M. Teixeira | A. PeÃ±alver | M. Calvet	4	individuals	adult	indeterminate	RC52_SM_10	P. A. V. Borges | M. Teixeira	2022	Arachnida	Animalia	Arthropoda	Arachnida						class
RC52_SM_11	PhysicalObject	https://creativecommons.org/licenses/by/4.0/legalcode	0a80feca-b411-428a-a34e-c5c2fa07cdba	854c57d3-2447-4b8b-bb9e-b66a6b17ba1d	UAc	IPMPopillia	IPMPopillia_SM_SJ_2022	PreservedSpecimen	0a97aba1-89a9-4948-a96e-b6758a32cc72	M. Teixeira | A. PeÃ±alver | M. Calvet	2	individuals	adult	indeterminate	RC52_SM_11	P. A. V. Borges | M. Teixeira	2022	Arachnida	Animalia	Arthropoda	Arachnida						class
RC52_SM_12	PhysicalObject	https://creativecommons.org/licenses/by/4.0/legalcode	0a80feca-b411-428a-a34e-c5c2fa07cdba	854c57d3-2447-4b8b-bb9e-b66a6b17ba1d	UAc	IPMPopillia	IPMPopillia_SM_SJ_2022	PreservedSpecimen	8b378b03-1600-4187-a89c-916508764294	M. Teixeira | A. PeÃ±alver | M. Calvet	12	individuals	adult	indeterminate	RC52_SM_12	P. A. V. Borges | M. Teixeira	2022	Arachnida	Animalia	Arthropoda	Arachnida						class
RC52_SM_14	PhysicalObject	https://creativecommons.org/licenses/by/4.0/legalcode	0a80feca-b411-428a-a34e-c5c2fa07cdba	854c57d3-2447-4b8b-bb9e-b66a6b17ba1d	UAc	IPMPopillia	IPMPopillia_SM_SJ_2022	PreservedSpecimen	e0061a00-7791-4124-b33f-8ec694b413bf	M. Teixeira | A. PeÃ±alver | M. Calvet	20	individuals	adult	indeterminate	RC52_SM_14	P. A. V. Borges | M. Teixeira	2022	Arachnida	Animalia	Arthropoda	Arachnida						class
RC52_SM_15	PhysicalObject	https://creativecommons.org/licenses/by/4.0/legalcode	0a80feca-b411-428a-a34e-c5c2fa07cdba	854c57d3-2447-4b8b-bb9e-b66a6b17ba1d	UAc	IPMPopillia	IPMPopillia_SM_SJ_2022	PreservedSpecimen	4572a15d-7b40-4948-8511-b5a3398ddd2c	M. Teixeira | A. PeÃ±alver | M. Calvet	5	individuals	adult	indeterminate	RC52_SM_15	P. A. V. Borges | M. Teixeira	2022	Arachnida	Animalia	Arthropoda	Arachnida						class
RC52_SM_16	PhysicalObject	https://creativecommons.org/licenses/by/4.0/legalcode	0a80feca-b411-428a-a34e-c5c2fa07cdba	854c57d3-2447-4b8b-bb9e-b66a6b17ba1d	UAc	IPMPopillia	IPMPopillia_SM_SJ_2022	PreservedSpecimen	506bde9b-4c20-4682-86a0-4fcf3af84608	M. Teixeira | A. PeÃ±alver | M. Calvet	15	individuals	adult	indeterminate	RC52_SM_16	P. A. V. Borges | M. Teixeira	2022	Arachnida	Animalia	Arthropoda	Arachnida						class
RC52_SM_17	PhysicalObject	https://creativecommons.org/licenses/by/4.0/legalcode	0a80feca-b411-428a-a34e-c5c2fa07cdba	854c57d3-2447-4b8b-bb9e-b66a6b17ba1d	UAc	IPMPopillia	IPMPopillia_SM_SJ_2022	PreservedSpecimen	c986e644-3fae-4d3f-b958-68e7d8e10c3f	M. Teixeira | A. PeÃ±alver | M. Calvet	9	individuals	adult	indeterminate	RC52_SM_17	P. A. V. Borges | M. Teixeira	2022	Arachnida	Animalia	Arthropoda	Arachnida						class
RC52_SM_18	PhysicalObject	https://creativecommons.org/licenses/by/4.0/legalcode	0a80feca-b411-428a-a34e-c5c2fa07cdba	854c57d3-2447-4b8b-bb9e-b66a6b17ba1d	UAc	IPMPopillia	IPMPopillia_SM_SJ_2022	PreservedSpecimen	15ba5d80-17f8-4bf0-b034-4e5d8f1b04c7	M. Teixeira | A. PeÃ±alver | M. Calvet	8	individuals	adult	indeterminate	RC52_SM_18	P. A. V. Borges | M. Teixeira	2022	Arachnida	Animalia	Arthropoda	Arachnida						class
NA_SJ_1	PhysicalObject	https://creativecommons.org/licenses/by/4.0/legalcode	0a80feca-b411-428a-a34e-c5c2fa07cdba	854c57d3-2447-4b8b-bb9e-b66a6b17ba1d	UAc	IPMPopillia	IPMPopillia_SM_SJ_2022	PreservedSpecimen	5164cd6e-2384-4e57-813d-65ca7d71c963	M. Teixeira | A. PeÃ±alver | M. Calvet	6	individuals	adult	indeterminate	NA_SJ_1	P. A. V. Borges | M. Teixeira	2022	Arachnida	Animalia	Arthropoda	Arachnida						class
NA_SJ_2	PhysicalObject	https://creativecommons.org/licenses/by/4.0/legalcode	0a80feca-b411-428a-a34e-c5c2fa07cdba	854c57d3-2447-4b8b-bb9e-b66a6b17ba1d	UAc	IPMPopillia	IPMPopillia_SM_SJ_2022	PreservedSpecimen	b8dc7610-effe-4966-9922-11d1008a2e26	M. Teixeira | A. PeÃ±alver | M. Calvet	8	individuals	adult	indeterminate	NA_SJ_2	P. A. V. Borges | M. Teixeira	2022	Arachnida	Animalia	Arthropoda	Arachnida						class
NA_SJ_3	PhysicalObject	https://creativecommons.org/licenses/by/4.0/legalcode	0a80feca-b411-428a-a34e-c5c2fa07cdba	854c57d3-2447-4b8b-bb9e-b66a6b17ba1d	UAc	IPMPopillia	IPMPopillia_SM_SJ_2022	PreservedSpecimen	f1e30452-6195-4815-b3cd-e1d04ae08846	M. Teixeira | A. PeÃ±alver | M. Calvet	9	individuals	adult	indeterminate	NA_SJ_3	P. A. V. Borges | M. Teixeira	2022	Arachnida	Animalia	Arthropoda	Arachnida						class
NA_SJ_4	PhysicalObject	https://creativecommons.org/licenses/by/4.0/legalcode	0a80feca-b411-428a-a34e-c5c2fa07cdba	854c57d3-2447-4b8b-bb9e-b66a6b17ba1d	UAc	IPMPopillia	IPMPopillia_SM_SJ_2022	PreservedSpecimen	b19a829b-5f09-4d75-adf8-6416bf695f19	M. Teixeira | A. PeÃ±alver | M. Calvet	17	individuals	adult	indeterminate	NA_SJ_4	P. A. V. Borges | M. Teixeira	2022	Arachnida	Animalia	Arthropoda	Arachnida						class
NA_SJ_5	PhysicalObject	https://creativecommons.org/licenses/by/4.0/legalcode	0a80feca-b411-428a-a34e-c5c2fa07cdba	854c57d3-2447-4b8b-bb9e-b66a6b17ba1d	UAc	IPMPopillia	IPMPopillia_SM_SJ_2022	PreservedSpecimen	f10d6c2e-4057-43d7-89c6-90cf2d0f1f6e	M. Teixeira | A. PeÃ±alver | M. Calvet	8	individuals	adult	indeterminate	NA_SJ_5	P. A. V. Borges | M. Teixeira	2022	Arachnida	Animalia	Arthropoda	Arachnida						class
NA_SJ_7	PhysicalObject	https://creativecommons.org/licenses/by/4.0/legalcode	0a80feca-b411-428a-a34e-c5c2fa07cdba	854c57d3-2447-4b8b-bb9e-b66a6b17ba1d	UAc	IPMPopillia	IPMPopillia_SM_SJ_2022	PreservedSpecimen	e3625b01-4d59-4ffb-9b38-30f3919ac693	M. Teixeira | A. PeÃ±alver | M. Calvet	2	individuals	adult	indeterminate	NA_SJ_7	P. A. V. Borges | M. Teixeira	2022	Arachnida	Animalia	Arthropoda	Arachnida						class
NA_SJ_8	PhysicalObject	https://creativecommons.org/licenses/by/4.0/legalcode	0a80feca-b411-428a-a34e-c5c2fa07cdba	854c57d3-2447-4b8b-bb9e-b66a6b17ba1d	UAc	IPMPopillia	IPMPopillia_SM_SJ_2022	PreservedSpecimen	942667cc-350b-4970-b8e8-febce026234d	M. Teixeira | A. PeÃ±alver | M. Calvet	6	individuals	adult	indeterminate	NA_SJ_8	P. A. V. Borges | M. Teixeira	2022	Arachnida	Animalia	Arthropoda	Arachnida						class
NA_SJ_9	PhysicalObject	https://creativecommons.org/licenses/by/4.0/legalcode	0a80feca-b411-428a-a34e-c5c2fa07cdba	854c57d3-2447-4b8b-bb9e-b66a6b17ba1d	UAc	IPMPopillia	IPMPopillia_SM_SJ_2022	PreservedSpecimen	f4ac7df2-b245-43ef-b04c-5e6abce2eef6	M. Teixeira | A. PeÃ±alver | M. Calvet	8	individuals	adult	indeterminate	NA_SJ_9	P. A. V. Borges | M. Teixeira	2022	Arachnida	Animalia	Arthropoda	Arachnida						class
NA_SJ_10	PhysicalObject	https://creativecommons.org/licenses/by/4.0/legalcode	0a80feca-b411-428a-a34e-c5c2fa07cdba	854c57d3-2447-4b8b-bb9e-b66a6b17ba1d	UAc	IPMPopillia	IPMPopillia_SM_SJ_2022	PreservedSpecimen	f5665e5b-7c88-42b5-8395-3c472e80750a	M. Teixeira | A. PeÃ±alver | M. Calvet	10	individuals	adult	indeterminate	NA_SJ_10	P. A. V. Borges | M. Teixeira	2022	Arachnida	Animalia	Arthropoda	Arachnida						class
NA_SJ_11	PhysicalObject	https://creativecommons.org/licenses/by/4.0/legalcode	0a80feca-b411-428a-a34e-c5c2fa07cdba	854c57d3-2447-4b8b-bb9e-b66a6b17ba1d	UAc	IPMPopillia	IPMPopillia_SM_SJ_2022	PreservedSpecimen	e50f461d-de2b-4e59-b4dc-2f9cc579cc2f	M. Teixeira | A. PeÃ±alver | M. Calvet	5	individuals	adult	indeterminate	NA_SJ_11	P. A. V. Borges | M. Teixeira	2022	Arachnida	Animalia	Arthropoda	Arachnida						class
NA_SJ_12	PhysicalObject	https://creativecommons.org/licenses/by/4.0/legalcode	0a80feca-b411-428a-a34e-c5c2fa07cdba	854c57d3-2447-4b8b-bb9e-b66a6b17ba1d	UAc	IPMPopillia	IPMPopillia_SM_SJ_2022	PreservedSpecimen	30870467-96f4-4af0-acb8-42a9bdb86e75	M. Teixeira | A. PeÃ±alver | M. Calvet	16	individuals	adult	indeterminate	NA_SJ_12	P. A. V. Borges | M. Teixeira	2022	Arachnida	Animalia	Arthropoda	Arachnida						class
NA_SJ_14	PhysicalObject	https://creativecommons.org/licenses/by/4.0/legalcode	0a80feca-b411-428a-a34e-c5c2fa07cdba	854c57d3-2447-4b8b-bb9e-b66a6b17ba1d	UAc	IPMPopillia	IPMPopillia_SM_SJ_2022	PreservedSpecimen	65622fe1-7009-4223-9b36-4d25003e946a	M. Teixeira | A. PeÃ±alver | M. Calvet	23	individuals	adult	indeterminate	NA_SJ_14	P. A. V. Borges | M. Teixeira	2022	Arachnida	Animalia	Arthropoda	Arachnida						class
NA_SJ_15	PhysicalObject	https://creativecommons.org/licenses/by/4.0/legalcode	0a80feca-b411-428a-a34e-c5c2fa07cdba	854c57d3-2447-4b8b-bb9e-b66a6b17ba1d	UAc	IPMPopillia	IPMPopillia_SM_SJ_2022	PreservedSpecimen	d2ec4f5b-c5c9-4b4d-90ff-69557a9a2a01	M. Teixeira | A. PeÃ±alver | M. Calvet	10	individuals	adult	indeterminate	NA_SJ_15	P. A. V. Borges | M. Teixeira	2022	Arachnida	Animalia	Arthropoda	Arachnida						class
NA_SJ_16	PhysicalObject	https://creativecommons.org/licenses/by/4.0/legalcode	0a80feca-b411-428a-a34e-c5c2fa07cdba	854c57d3-2447-4b8b-bb9e-b66a6b17ba1d	UAc	IPMPopillia	IPMPopillia_SM_SJ_2022	PreservedSpecimen	91720e0f-10b4-4557-a5aa-e0b7f3076976	M. Teixeira | A. PeÃ±alver | M. Calvet	15	individuals	adult	indeterminate	NA_SJ_16	P. A. V. Borges | M. Teixeira	2022	Arachnida	Animalia	Arthropoda	Arachnida						class
NA_SJ_17	PhysicalObject	https://creativecommons.org/licenses/by/4.0/legalcode	0a80feca-b411-428a-a34e-c5c2fa07cdba	854c57d3-2447-4b8b-bb9e-b66a6b17ba1d	UAc	IPMPopillia	IPMPopillia_SM_SJ_2022	PreservedSpecimen	907d5f01-10c4-41a8-8d4d-1e42ee8db784	M. Teixeira | A. PeÃ±alver | M. Calvet	1	individuals	adult	indeterminate	NA_SJ_17	P. A. V. Borges | M. Teixeira	2022	Arachnida	Animalia	Arthropoda	Arachnida						class
NA_SJ_18	PhysicalObject	https://creativecommons.org/licenses/by/4.0/legalcode	0a80feca-b411-428a-a34e-c5c2fa07cdba	854c57d3-2447-4b8b-bb9e-b66a6b17ba1d	UAc	IPMPopillia	IPMPopillia_SM_SJ_2022	PreservedSpecimen	745b7ee6-7327-4a16-8192-8c24ff0ebd6e	M. Teixeira | A. PeÃ±alver | M. Calvet	16	individuals	adult	indeterminate	NA_SJ_18	P. A. V. Borges | M. Teixeira	2022	Arachnida	Animalia	Arthropoda	Arachnida						class
JL1_SJ_4	PhysicalObject	https://creativecommons.org/licenses/by/4.0/legalcode	0a80feca-b411-428a-a34e-c5c2fa07cdba	854c57d3-2447-4b8b-bb9e-b66a6b17ba1d	UAc	IPMPopillia	IPMPopillia_SM_SJ_2022	PreservedSpecimen	395b66dc-34ff-4999-9f2b-888aa841f92a	M. Teixeira | A. PeÃ±alver | M. Calvet	1	individuals	adult	indeterminate	JL1_SJ_4	P. A. V. Borges | M. Teixeira	2022	Arachnida	Animalia	Arthropoda	Arachnida						class
JL1_SJ_6	PhysicalObject	https://creativecommons.org/licenses/by/4.0/legalcode	0a80feca-b411-428a-a34e-c5c2fa07cdba	854c57d3-2447-4b8b-bb9e-b66a6b17ba1d	UAc	IPMPopillia	IPMPopillia_SM_SJ_2022	PreservedSpecimen	3c4778e1-0e86-4b52-a30a-741a6a1ecc9c	M. Teixeira | A. PeÃ±alver | M. Calvet	1	individuals	adult	indeterminate	JL1_SJ_6	P. A. V. Borges | M. Teixeira	2022	Arachnida	Animalia	Arthropoda	Arachnida						class
RC_SJ_10	PhysicalObject	https://creativecommons.org/licenses/by/4.0/legalcode	0a80feca-b411-428a-a34e-c5c2fa07cdba	854c57d3-2447-4b8b-bb9e-b66a6b17ba1d	UAc	IPMPopillia	IPMPopillia_SM_SJ_2022	PreservedSpecimen	b0429506-faa5-44c3-b232-03f0c29c07b9	M. Teixeira | A. PeÃ±alver | M. Calvet	24	individuals	adult	indeterminate	RC_SJ_10	P. A. V. Borges | M. Teixeira	2022	Arachnida	Animalia	Arthropoda	Arachnida						class
MS_SJ_2	PhysicalObject	https://creativecommons.org/licenses/by/4.0/legalcode	0a80feca-b411-428a-a34e-c5c2fa07cdba	854c57d3-2447-4b8b-bb9e-b66a6b17ba1d	UAc	IPMPopillia	IPMPopillia_SM_SJ_2022	PreservedSpecimen	b2d14d1d-81bf-4e50-adf9-1b1ba5718919	M. Teixeira | A. PeÃ±alver | M. Calvet	27	individuals	adult	indeterminate	MS_SJ_2	P. A. V. Borges | M. Teixeira	2022	Arachnida	Animalia	Arthropoda	Arachnida						class
MS_SJ_4	PhysicalObject	https://creativecommons.org/licenses/by/4.0/legalcode	0a80feca-b411-428a-a34e-c5c2fa07cdba	854c57d3-2447-4b8b-bb9e-b66a6b17ba1d	UAc	IPMPopillia	IPMPopillia_SM_SJ_2022	PreservedSpecimen	97d951ef-1a89-456f-b81a-b43cd6e34cea	M. Teixeira | A. PeÃ±alver | M. Calvet	11	individuals	adult	indeterminate	MS_SJ_4	P. A. V. Borges | M. Teixeira	2022	Arachnida	Animalia	Arthropoda	Arachnida						class
MS_SJ_8	PhysicalObject	https://creativecommons.org/licenses/by/4.0/legalcode	0a80feca-b411-428a-a34e-c5c2fa07cdba	854c57d3-2447-4b8b-bb9e-b66a6b17ba1d	UAc	IPMPopillia	IPMPopillia_SM_SJ_2022	PreservedSpecimen	9d2ce2ca-11a1-4af8-b038-9dbb2e83987b	M. Teixeira | A. PeÃ±alver | M. Calvet	4	individuals	adult	indeterminate	MS_SJ_8	P. A. V. Borges | M. Teixeira	2022	Arachnida	Animalia	Arthropoda	Arachnida						class
MS_SJ_9	PhysicalObject	https://creativecommons.org/licenses/by/4.0/legalcode	0a80feca-b411-428a-a34e-c5c2fa07cdba	854c57d3-2447-4b8b-bb9e-b66a6b17ba1d	UAc	IPMPopillia	IPMPopillia_SM_SJ_2022	PreservedSpecimen	e53c678b-385e-44e0-8006-cf639da2ae53	M. Teixeira | A. PeÃ±alver | M. Calvet	50	individuals	adult	indeterminate	MS_SJ_9	P. A. V. Borges | M. Teixeira	2022	Arachnida	Animalia	Arthropoda	Arachnida						class
MS_SJ_11	PhysicalObject	https://creativecommons.org/licenses/by/4.0/legalcode	0a80feca-b411-428a-a34e-c5c2fa07cdba	854c57d3-2447-4b8b-bb9e-b66a6b17ba1d	UAc	IPMPopillia	IPMPopillia_SM_SJ_2022	PreservedSpecimen	a965cef6-38ee-423f-af99-e9b42aacf570	M. Teixeira | A. PeÃ±alver | M. Calvet	37	individuals	adult	indeterminate	MS_SJ_11	P. A. V. Borges | M. Teixeira	2022	Arachnida	Animalia	Arthropoda	Arachnida						class
MS_SJ_13	PhysicalObject	https://creativecommons.org/licenses/by/4.0/legalcode	0a80feca-b411-428a-a34e-c5c2fa07cdba	854c57d3-2447-4b8b-bb9e-b66a6b17ba1d	UAc	IPMPopillia	IPMPopillia_SM_SJ_2022	PreservedSpecimen	91a90757-878d-404e-b706-c798bde9bd50	M. Teixeira | A. PeÃ±alver | M. Calvet	40	individuals	adult	indeterminate	MS_SJ_13	P. A. V. Borges | M. Teixeira	2022	Arachnida	Animalia	Arthropoda	Arachnida						class
MS_SJ_15	PhysicalObject	https://creativecommons.org/licenses/by/4.0/legalcode	0a80feca-b411-428a-a34e-c5c2fa07cdba	854c57d3-2447-4b8b-bb9e-b66a6b17ba1d	UAc	IPMPopillia	IPMPopillia_SM_SJ_2022	PreservedSpecimen	2c35cda0-d988-4d4b-ae82-30602eb18a8b	M. Teixeira | A. PeÃ±alver | M. Calvet	3	individuals	adult	indeterminate	MS_SJ_15	P. A. V. Borges | M. Teixeira	2022	Arachnida	Animalia	Arthropoda	Arachnida						class
MS_SJ_17	PhysicalObject	https://creativecommons.org/licenses/by/4.0/legalcode	0a80feca-b411-428a-a34e-c5c2fa07cdba	854c57d3-2447-4b8b-bb9e-b66a6b17ba1d	UAc	IPMPopillia	IPMPopillia_SM_SJ_2022	PreservedSpecimen	0a5dbac3-c0ec-40fa-ad4e-318a2f02a6da	M. Teixeira | A. PeÃ±alver | M. Calvet	13	individuals	adult	indeterminate	MS_SJ_17	P. A. V. Borges | M. Teixeira	2022	Arachnida	Animalia	Arthropoda	Arachnida						class
JL2_SJ_6	PhysicalObject	https://creativecommons.org/licenses/by/4.0/legalcode	0a80feca-b411-428a-a34e-c5c2fa07cdba	854c57d3-2447-4b8b-bb9e-b66a6b17ba1d	UAc	IPMPopillia	IPMPopillia_SM_SJ_2022	PreservedSpecimen	84738a24-1688-4c95-9a62-c0360443f509	M. Teixeira | A. PeÃ±alver | M. Calvet	50	individuals	adult	indeterminate	JL2_SJ_6	P. A. V. Borges | M. Teixeira	2022	Arachnida	Animalia	Arthropoda	Arachnida						class
JL2_SJ_9	PhysicalObject	https://creativecommons.org/licenses/by/4.0/legalcode	0a80feca-b411-428a-a34e-c5c2fa07cdba	854c57d3-2447-4b8b-bb9e-b66a6b17ba1d	UAc	IPMPopillia	IPMPopillia_SM_SJ_2022	PreservedSpecimen	37311fb9-5f89-47d2-8725-b1aefca195e9	M. Teixeira | A. PeÃ±alver | M. Calvet	2	individuals	adult	indeterminate	JL2_SJ_9	P. A. V. Borges | M. Teixeira	2022	Arachnida	Animalia	Arthropoda	Arachnida						class
JL2_SJ_11	PhysicalObject	https://creativecommons.org/licenses/by/4.0/legalcode	0a80feca-b411-428a-a34e-c5c2fa07cdba	854c57d3-2447-4b8b-bb9e-b66a6b17ba1d	UAc	IPMPopillia	IPMPopillia_SM_SJ_2022	PreservedSpecimen	8c3293cc-7e60-4875-9d27-bcf45718d083	M. Teixeira | A. PeÃ±alver | M. Calvet	1	individuals	adult	indeterminate	JL2_SJ_11	P. A. V. Borges | M. Teixeira	2022	Arachnida	Animalia	Arthropoda	Arachnida						class
JL2_SJ_14	PhysicalObject	https://creativecommons.org/licenses/by/4.0/legalcode	0a80feca-b411-428a-a34e-c5c2fa07cdba	854c57d3-2447-4b8b-bb9e-b66a6b17ba1d	UAc	IPMPopillia	IPMPopillia_SM_SJ_2022	PreservedSpecimen	e4412837-d75e-49a7-8367-98e7d9caa364	M. Teixeira | A. PeÃ±alver | M. Calvet	2	individuals	adult	indeterminate	JL2_SJ_14	P. A. V. Borges | M. Teixeira	2022	Arachnida	Animalia	Arthropoda	Arachnida						class
JL2_SJ_15	PhysicalObject	https://creativecommons.org/licenses/by/4.0/legalcode	0a80feca-b411-428a-a34e-c5c2fa07cdba	854c57d3-2447-4b8b-bb9e-b66a6b17ba1d	UAc	IPMPopillia	IPMPopillia_SM_SJ_2022	PreservedSpecimen	804cd135-6198-4e5e-9450-b943eb1622fd	M. Teixeira | A. PeÃ±alver | M. Calvet	2	individuals	adult	indeterminate	JL2_SJ_15	P. A. V. Borges | M. Teixeira	2022	Arachnida	Animalia	Arthropoda	Arachnida						class
AC_SJ_1	PhysicalObject	https://creativecommons.org/licenses/by/4.0/legalcode	0a80feca-b411-428a-a34e-c5c2fa07cdba	854c57d3-2447-4b8b-bb9e-b66a6b17ba1d	UAc	IPMPopillia	IPMPopillia_SM_SJ_2022	PreservedSpecimen	f292bd26-0a1a-455f-a9db-5f011eadb9f4	M. Teixeira | A. PeÃ±alver | M. Calvet	19	individuals	adult	indeterminate	AC_SJ_1	P. A. V. Borges | M. Teixeira	2022	Arachnida	Animalia	Arthropoda	Arachnida						class
AC_SJ_2	PhysicalObject	https://creativecommons.org/licenses/by/4.0/legalcode	0a80feca-b411-428a-a34e-c5c2fa07cdba	854c57d3-2447-4b8b-bb9e-b66a6b17ba1d	UAc	IPMPopillia	IPMPopillia_SM_SJ_2022	PreservedSpecimen	a0b43501-c7bd-4ecb-ba81-9aba72a229e6	M. Teixeira | A. PeÃ±alver | M. Calvet	8	individuals	adult	indeterminate	AC_SJ_2	P. A. V. Borges | M. Teixeira	2022	Arachnida	Animalia	Arthropoda	Arachnida						class
AC_SJ_3	PhysicalObject	https://creativecommons.org/licenses/by/4.0/legalcode	0a80feca-b411-428a-a34e-c5c2fa07cdba	854c57d3-2447-4b8b-bb9e-b66a6b17ba1d	UAc	IPMPopillia	IPMPopillia_SM_SJ_2022	PreservedSpecimen	0edbdb3b-5a18-4731-ba70-a2cd35106810	M. Teixeira | A. PeÃ±alver | M. Calvet	76	individuals	adult	indeterminate	AC_SJ_3	P. A. V. Borges | M. Teixeira	2022	Arachnida	Animalia	Arthropoda	Arachnida						class
AC_SJ_4	PhysicalObject	https://creativecommons.org/licenses/by/4.0/legalcode	0a80feca-b411-428a-a34e-c5c2fa07cdba	854c57d3-2447-4b8b-bb9e-b66a6b17ba1d	UAc	IPMPopillia	IPMPopillia_SM_SJ_2022	PreservedSpecimen	5b4e9f73-c31b-462d-9a3d-570f2a16fd2a	M. Teixeira | A. PeÃ±alver | M. Calvet	20	individuals	adult	indeterminate	AC_SJ_4	P. A. V. Borges | M. Teixeira	2022	Arachnida	Animalia	Arthropoda	Arachnida						class
AC_SJ_5	PhysicalObject	https://creativecommons.org/licenses/by/4.0/legalcode	0a80feca-b411-428a-a34e-c5c2fa07cdba	854c57d3-2447-4b8b-bb9e-b66a6b17ba1d	UAc	IPMPopillia	IPMPopillia_SM_SJ_2022	PreservedSpecimen	4914db51-5e22-465d-9248-b02add8b17b0	M. Teixeira | A. PeÃ±alver | M. Calvet	59	individuals	adult	indeterminate	AC_SJ_5	P. A. V. Borges | M. Teixeira	2022	Arachnida	Animalia	Arthropoda	Arachnida						class
AC_SJ_6	PhysicalObject	https://creativecommons.org/licenses/by/4.0/legalcode	0a80feca-b411-428a-a34e-c5c2fa07cdba	854c57d3-2447-4b8b-bb9e-b66a6b17ba1d	UAc	IPMPopillia	IPMPopillia_SM_SJ_2022	PreservedSpecimen	6ff421d8-76a6-4422-b5ce-a7f61f18747b	M. Teixeira | A. PeÃ±alver | M. Calvet	3	individuals	adult	indeterminate	AC_SJ_6	P. A. V. Borges | M. Teixeira	2022	Arachnida	Animalia	Arthropoda	Arachnida						class
AC_SJ_7	PhysicalObject	https://creativecommons.org/licenses/by/4.0/legalcode	0a80feca-b411-428a-a34e-c5c2fa07cdba	854c57d3-2447-4b8b-bb9e-b66a6b17ba1d	UAc	IPMPopillia	IPMPopillia_SM_SJ_2022	PreservedSpecimen	d675c160-01c5-4114-9915-6df6ce764c85	M. Teixeira | A. PeÃ±alver | M. Calvet	25	individuals	adult	indeterminate	AC_SJ_7	P. A. V. Borges | M. Teixeira	2022	Arachnida	Animalia	Arthropoda	Arachnida						class
AC_SJ_8	PhysicalObject	https://creativecommons.org/licenses/by/4.0/legalcode	0a80feca-b411-428a-a34e-c5c2fa07cdba	854c57d3-2447-4b8b-bb9e-b66a6b17ba1d	UAc	IPMPopillia	IPMPopillia_SM_SJ_2022	PreservedSpecimen	f9fb95bd-6026-4e10-a413-e269482eeff3	M. Teixeira | A. PeÃ±alver | M. Calvet	18	individuals	adult	indeterminate	AC_SJ_8	P. A. V. Borges | M. Teixeira	2022	Arachnida	Animalia	Arthropoda	Arachnida						class
AC_SJ_9	PhysicalObject	https://creativecommons.org/licenses/by/4.0/legalcode	0a80feca-b411-428a-a34e-c5c2fa07cdba	854c57d3-2447-4b8b-bb9e-b66a6b17ba1d	UAc	IPMPopillia	IPMPopillia_SM_SJ_2022	PreservedSpecimen	dbdba6ef-820d-4490-b39c-c98e6f047574	M. Teixeira | A. PeÃ±alver | M. Calvet	11	individuals	adult	indeterminate	AC_SJ_9	P. A. V. Borges | M. Teixeira	2022	Arachnida	Animalia	Arthropoda	Arachnida						class
AC_SJ_10	PhysicalObject	https://creativecommons.org/licenses/by/4.0/legalcode	0a80feca-b411-428a-a34e-c5c2fa07cdba	854c57d3-2447-4b8b-bb9e-b66a6b17ba1d	UAc	IPMPopillia	IPMPopillia_SM_SJ_2022	PreservedSpecimen	0433b3eb-25c8-4f9c-b3fd-5f9c4ba754c8	M. Teixeira | A. PeÃ±alver | M. Calvet	19	individuals	adult	indeterminate	AC_SJ_10	P. A. V. Borges | M. Teixeira	2022	Arachnida	Animalia	Arthropoda	Arachnida						class
AC_SJ_11	PhysicalObject	https://creativecommons.org/licenses/by/4.0/legalcode	0a80feca-b411-428a-a34e-c5c2fa07cdba	854c57d3-2447-4b8b-bb9e-b66a6b17ba1d	UAc	IPMPopillia	IPMPopillia_SM_SJ_2022	PreservedSpecimen	b3dbd053-6f4d-4d5e-a89e-b9889d982631	M. Teixeira | A. PeÃ±alver | M. Calvet	20	individuals	adult	indeterminate	AC_SJ_11	P. A. V. Borges | M. Teixeira	2022	Arachnida	Animalia	Arthropoda	Arachnida						class
AC_SJ_12	PhysicalObject	https://creativecommons.org/licenses/by/4.0/legalcode	0a80feca-b411-428a-a34e-c5c2fa07cdba	854c57d3-2447-4b8b-bb9e-b66a6b17ba1d	UAc	IPMPopillia	IPMPopillia_SM_SJ_2022	PreservedSpecimen	b4842cec-fc49-41dc-915f-68a6467a63b9	M. Teixeira | A. PeÃ±alver | M. Calvet	10	individuals	adult	indeterminate	AC_SJ_12	P. A. V. Borges | M. Teixeira	2022	Arachnida	Animalia	Arthropoda	Arachnida						class
AC_SJ_13	PhysicalObject	https://creativecommons.org/licenses/by/4.0/legalcode	0a80feca-b411-428a-a34e-c5c2fa07cdba	854c57d3-2447-4b8b-bb9e-b66a6b17ba1d	UAc	IPMPopillia	IPMPopillia_SM_SJ_2022	PreservedSpecimen	d8a5e1be-1422-4864-b695-b237c2793be5	M. Teixeira | A. PeÃ±alver | M. Calvet	6	individuals	adult	indeterminate	AC_SJ_13	P. A. V. Borges | M. Teixeira	2022	Arachnida	Animalia	Arthropoda	Arachnida						class
AC_SJ_14	PhysicalObject	https://creativecommons.org/licenses/by/4.0/legalcode	0a80feca-b411-428a-a34e-c5c2fa07cdba	854c57d3-2447-4b8b-bb9e-b66a6b17ba1d	UAc	IPMPopillia	IPMPopillia_SM_SJ_2022	PreservedSpecimen	0a7ea538-1ab4-43b6-8ec3-e9cff4a7b607	M. Teixeira | A. PeÃ±alver | M. Calvet	34	individuals	adult	indeterminate	AC_SJ_14	P. A. V. Borges | M. Teixeira	2022	Arachnida	Animalia	Arthropoda	Arachnida						class
AC_SJ_15	PhysicalObject	https://creativecommons.org/licenses/by/4.0/legalcode	0a80feca-b411-428a-a34e-c5c2fa07cdba	854c57d3-2447-4b8b-bb9e-b66a6b17ba1d	UAc	IPMPopillia	IPMPopillia_SM_SJ_2022	PreservedSpecimen	d654abf5-2eea-4353-ba28-be4d9c7cc0bc	M. Teixeira | A. PeÃ±alver | M. Calvet	24	individuals	adult	indeterminate	AC_SJ_15	P. A. V. Borges | M. Teixeira	2022	Arachnida	Animalia	Arthropoda	Arachnida						class
AC_SJ_17	PhysicalObject	https://creativecommons.org/licenses/by/4.0/legalcode	0a80feca-b411-428a-a34e-c5c2fa07cdba	854c57d3-2447-4b8b-bb9e-b66a6b17ba1d	UAc	IPMPopillia	IPMPopillia_SM_SJ_2022	PreservedSpecimen	bc64b6e6-7784-420c-b651-e303959299dc	M. Teixeira | A. PeÃ±alver | M. Calvet	4	individuals	adult	indeterminate	AC_SJ_17	P. A. V. Borges | M. Teixeira	2022	Arachnida	Animalia	Arthropoda	Arachnida						class
AC_SJ_18	PhysicalObject	https://creativecommons.org/licenses/by/4.0/legalcode	0a80feca-b411-428a-a34e-c5c2fa07cdba	854c57d3-2447-4b8b-bb9e-b66a6b17ba1d	UAc	IPMPopillia	IPMPopillia_SM_SJ_2022	PreservedSpecimen	5f26c47e-21c6-4b15-ab13-9c3c9d69f3eb	M. Teixeira | A. PeÃ±alver | M. Calvet	4	individuals	adult	indeterminate	AC_SJ_18	P. A. V. Borges | M. Teixeira	2022	Arachnida	Animalia	Arthropoda	Arachnida						class
CF_SJ_2	PhysicalObject	https://creativecommons.org/licenses/by/4.0/legalcode	0a80feca-b411-428a-a34e-c5c2fa07cdba	854c57d3-2447-4b8b-bb9e-b66a6b17ba1d	UAc	IPMPopillia	IPMPopillia_SM_SJ_2022	PreservedSpecimen	2ff7d640-ebd4-420a-9363-82c32d993b8e	M. Teixeira | A. PeÃ±alver | M. Calvet	12	individuals	adult	indeterminate	CF_SJ_2	P. A. V. Borges | M. Teixeira	2022	Arachnida	Animalia	Arthropoda	Arachnida						class
CF_SJ_3	PhysicalObject	https://creativecommons.org/licenses/by/4.0/legalcode	0a80feca-b411-428a-a34e-c5c2fa07cdba	854c57d3-2447-4b8b-bb9e-b66a6b17ba1d	UAc	IPMPopillia	IPMPopillia_SM_SJ_2022	PreservedSpecimen	13fcbf00-8a11-4365-bf6d-c4cac6c5f56e	M. Teixeira | A. PeÃ±alver | M. Calvet	2	individuals	adult	indeterminate	CF_SJ_3	P. A. V. Borges | M. Teixeira	2022	Arachnida	Animalia	Arthropoda	Arachnida						class
JJ_SJ_5	PhysicalObject	https://creativecommons.org/licenses/by/4.0/legalcode	0a80feca-b411-428a-a34e-c5c2fa07cdba	854c57d3-2447-4b8b-bb9e-b66a6b17ba1d	UAc	IPMPopillia	IPMPopillia_SM_SJ_2022	PreservedSpecimen	e08cedb0-de42-48f7-90bf-0de6ffdf2200	M. Teixeira | A. PeÃ±alver | M. Calvet	4	individuals	adult	indeterminate	JJ_SJ_5	P. A. V. Borges | M. Teixeira	2022	Arachnida	Animalia	Arthropoda	Arachnida						class
JJ_SJ_7	PhysicalObject	https://creativecommons.org/licenses/by/4.0/legalcode	0a80feca-b411-428a-a34e-c5c2fa07cdba	854c57d3-2447-4b8b-bb9e-b66a6b17ba1d	UAc	IPMPopillia	IPMPopillia_SM_SJ_2022	PreservedSpecimen	7378534f-bfaf-482e-995d-50182c3a51cb	M. Teixeira | A. PeÃ±alver | M. Calvet	5	individuals	adult	indeterminate	JJ_SJ_7	P. A. V. Borges | M. Teixeira	2022	Arachnida	Animalia	Arthropoda	Arachnida						class
JJ_SJ_8	PhysicalObject	https://creativecommons.org/licenses/by/4.0/legalcode	0a80feca-b411-428a-a34e-c5c2fa07cdba	854c57d3-2447-4b8b-bb9e-b66a6b17ba1d	UAc	IPMPopillia	IPMPopillia_SM_SJ_2022	PreservedSpecimen	a3e91628-2412-4298-9c53-8ff1aaf084a6	M. Teixeira | A. PeÃ±alver | M. Calvet	67	individuals	adult	indeterminate	JJ_SJ_8	P. A. V. Borges | M. Teixeira	2022	Arachnida	Animalia	Arthropoda	Arachnida						class
JJ_SJ_9	PhysicalObject	https://creativecommons.org/licenses/by/4.0/legalcode	0a80feca-b411-428a-a34e-c5c2fa07cdba	854c57d3-2447-4b8b-bb9e-b66a6b17ba1d	UAc	IPMPopillia	IPMPopillia_SM_SJ_2022	PreservedSpecimen	14de3680-e9e5-449f-8282-5ed7eb9e943c	M. Teixeira | A. PeÃ±alver | M. Calvet	7	individuals	adult	indeterminate	JJ_SJ_9	P. A. V. Borges | M. Teixeira	2022	Arachnida	Animalia	Arthropoda	Arachnida						class
JJ_SJ_10	PhysicalObject	https://creativecommons.org/licenses/by/4.0/legalcode	0a80feca-b411-428a-a34e-c5c2fa07cdba	854c57d3-2447-4b8b-bb9e-b66a6b17ba1d	UAc	IPMPopillia	IPMPopillia_SM_SJ_2022	PreservedSpecimen	c36e2e79-a082-4abd-a7ab-d85dc6a8a639	M. Teixeira | A. PeÃ±alver | M. Calvet	63	individuals	adult	indeterminate	JJ_SJ_10	P. A. V. Borges | M. Teixeira	2022	Arachnida	Animalia	Arthropoda	Arachnida						class
JJ_SJ_10	PhysicalObject	https://creativecommons.org/licenses/by/4.0/legalcode	0a80feca-b411-428a-a34e-c5c2fa07cdba	854c57d3-2447-4b8b-bb9e-b66a6b17ba1d	UAc	IPMPopillia	IPMPopillia_SM_SJ_2022	PreservedSpecimen	df7df233-6ff9-49dc-87fe-14548eef7410	M. Teixeira | A. PeÃ±alver | M. Calvet	7	individuals	adult	indeterminate	JJ_SJ_10	P. A. V. Borges | M. Teixeira	2022	Arachnida	Animalia	Arthropoda	Arachnida						class
SG_SM_2	PhysicalObject	https://creativecommons.org/licenses/by/4.0/legalcode	0a80feca-b411-428a-a34e-c5c2fa07cdba	854c57d3-2447-4b8b-bb9e-b66a6b17ba1d	UAc	IPMPopillia	IPMPopillia_SM_SJ_2022	PreservedSpecimen	b37c8219-9b15-4ba3-a27d-c3a9a2721f08	M. Teixeira | A. PeÃ±alver | M. Calvet	3	individuals	adult	indeterminate	SG_SM_2	P. A. V. Borges | M. Teixeira	2022	Chilopoda	Animalia	Arthropoda	Chilopoda						class
SG_SM_3	PhysicalObject	https://creativecommons.org/licenses/by/4.0/legalcode	0a80feca-b411-428a-a34e-c5c2fa07cdba	854c57d3-2447-4b8b-bb9e-b66a6b17ba1d	UAc	IPMPopillia	IPMPopillia_SM_SJ_2022	PreservedSpecimen	31c07a15-d7c9-43df-b289-c5ba3adfa191	M. Teixeira | A. PeÃ±alver | M. Calvet	12	individuals	adult	indeterminate	SG_SM_3	P. A. V. Borges | M. Teixeira	2022	Chilopoda	Animalia	Arthropoda	Chilopoda						class
SG_SM_4	PhysicalObject	https://creativecommons.org/licenses/by/4.0/legalcode	0a80feca-b411-428a-a34e-c5c2fa07cdba	854c57d3-2447-4b8b-bb9e-b66a6b17ba1d	UAc	IPMPopillia	IPMPopillia_SM_SJ_2022	PreservedSpecimen	325eea4c-8873-46a4-891e-9cb9a3318131	M. Teixeira | A. PeÃ±alver | M. Calvet	16	individuals	adult	indeterminate	SG_SM_4	P. A. V. Borges | M. Teixeira	2022	Chilopoda	Animalia	Arthropoda	Chilopoda						class
SG_SM_5	PhysicalObject	https://creativecommons.org/licenses/by/4.0/legalcode	0a80feca-b411-428a-a34e-c5c2fa07cdba	854c57d3-2447-4b8b-bb9e-b66a6b17ba1d	UAc	IPMPopillia	IPMPopillia_SM_SJ_2022	PreservedSpecimen	5d65f04b-4771-44c1-bf63-02a328c1b6f6	M. Teixeira | A. PeÃ±alver | M. Calvet	43	individuals	adult	indeterminate	SG_SM_5	P. A. V. Borges | M. Teixeira	2022	Chilopoda	Animalia	Arthropoda	Chilopoda						class
SG_SM_6	PhysicalObject	https://creativecommons.org/licenses/by/4.0/legalcode	0a80feca-b411-428a-a34e-c5c2fa07cdba	854c57d3-2447-4b8b-bb9e-b66a6b17ba1d	UAc	IPMPopillia	IPMPopillia_SM_SJ_2022	PreservedSpecimen	cc2a12c3-7f37-4cd4-a32c-8307d5fdcd22	M. Teixeira | A. PeÃ±alver | M. Calvet	6	individuals	adult	indeterminate	SG_SM_6	P. A. V. Borges | M. Teixeira	2022	Chilopoda	Animalia	Arthropoda	Chilopoda						class
SG_SM_7	PhysicalObject	https://creativecommons.org/licenses/by/4.0/legalcode	0a80feca-b411-428a-a34e-c5c2fa07cdba	854c57d3-2447-4b8b-bb9e-b66a6b17ba1d	UAc	IPMPopillia	IPMPopillia_SM_SJ_2022	PreservedSpecimen	4d561193-b9c8-4d77-ba9f-3eadbd115c45	M. Teixeira | A. PeÃ±alver | M. Calvet	5	individuals	adult	indeterminate	SG_SM_7	P. A. V. Borges | M. Teixeira	2022	Chilopoda	Animalia	Arthropoda	Chilopoda						class
SG_SM_8	PhysicalObject	https://creativecommons.org/licenses/by/4.0/legalcode	0a80feca-b411-428a-a34e-c5c2fa07cdba	854c57d3-2447-4b8b-bb9e-b66a6b17ba1d	UAc	IPMPopillia	IPMPopillia_SM_SJ_2022	PreservedSpecimen	2b9b5892-829f-4a03-8fdb-57dee60d1f3b	M. Teixeira | A. PeÃ±alver | M. Calvet	14	individuals	adult	indeterminate	SG_SM_8	P. A. V. Borges | M. Teixeira	2022	Chilopoda	Animalia	Arthropoda	Chilopoda						class
SG_SM_10	PhysicalObject	https://creativecommons.org/licenses/by/4.0/legalcode	0a80feca-b411-428a-a34e-c5c2fa07cdba	854c57d3-2447-4b8b-bb9e-b66a6b17ba1d	UAc	IPMPopillia	IPMPopillia_SM_SJ_2022	PreservedSpecimen	9b0b450c-7aed-48f3-9ee5-4f81506a6dd0	M. Teixeira | A. PeÃ±alver | M. Calvet	11	individuals	adult	indeterminate	SG_SM_10	P. A. V. Borges | M. Teixeira	2022	Chilopoda	Animalia	Arthropoda	Chilopoda						class
SG_SM_12	PhysicalObject	https://creativecommons.org/licenses/by/4.0/legalcode	0a80feca-b411-428a-a34e-c5c2fa07cdba	854c57d3-2447-4b8b-bb9e-b66a6b17ba1d	UAc	IPMPopillia	IPMPopillia_SM_SJ_2022	PreservedSpecimen	4c92c992-62cd-44c3-ad30-d343732fa908	M. Teixeira | A. PeÃ±alver | M. Calvet	37	individuals	adult	indeterminate	SG_SM_12	P. A. V. Borges | M. Teixeira	2022	Chilopoda	Animalia	Arthropoda	Chilopoda						class
SG_SM_13	PhysicalObject	https://creativecommons.org/licenses/by/4.0/legalcode	0a80feca-b411-428a-a34e-c5c2fa07cdba	854c57d3-2447-4b8b-bb9e-b66a6b17ba1d	UAc	IPMPopillia	IPMPopillia_SM_SJ_2022	PreservedSpecimen	8e620e11-d744-45cc-bfc1-7d6488f54701	M. Teixeira | A. PeÃ±alver | M. Calvet	1	individuals	adult	indeterminate	SG_SM_13	P. A. V. Borges | M. Teixeira	2022	Chilopoda	Animalia	Arthropoda	Chilopoda						class
SG_SM_14	PhysicalObject	https://creativecommons.org/licenses/by/4.0/legalcode	0a80feca-b411-428a-a34e-c5c2fa07cdba	854c57d3-2447-4b8b-bb9e-b66a6b17ba1d	UAc	IPMPopillia	IPMPopillia_SM_SJ_2022	PreservedSpecimen	4970c027-46f0-4d78-a1e8-cf8ea19b6ca8	M. Teixeira | A. PeÃ±alver | M. Calvet	2	individuals	adult	indeterminate	SG_SM_14	P. A. V. Borges | M. Teixeira	2022	Chilopoda	Animalia	Arthropoda	Chilopoda						class
SG_SM_15	PhysicalObject	https://creativecommons.org/licenses/by/4.0/legalcode	0a80feca-b411-428a-a34e-c5c2fa07cdba	854c57d3-2447-4b8b-bb9e-b66a6b17ba1d	UAc	IPMPopillia	IPMPopillia_SM_SJ_2022	PreservedSpecimen	6f1396a5-005a-4980-9ba1-5e3d93ee5766	M. Teixeira | A. PeÃ±alver | M. Calvet	1	individuals	adult	indeterminate	SG_SM_15	P. A. V. Borges | M. Teixeira	2022	Chilopoda	Animalia	Arthropoda	Chilopoda						class
SG_SM_17	PhysicalObject	https://creativecommons.org/licenses/by/4.0/legalcode	0a80feca-b411-428a-a34e-c5c2fa07cdba	854c57d3-2447-4b8b-bb9e-b66a6b17ba1d	UAc	IPMPopillia	IPMPopillia_SM_SJ_2022	PreservedSpecimen	b5a4cbf4-0dbb-4190-ad8d-3b120ae06219	M. Teixeira | A. PeÃ±alver | M. Calvet	23	individuals	adult	indeterminate	SG_SM_17	P. A. V. Borges | M. Teixeira	2022	Chilopoda	Animalia	Arthropoda	Chilopoda						class
MO_SM_2	PhysicalObject	https://creativecommons.org/licenses/by/4.0/legalcode	0a80feca-b411-428a-a34e-c5c2fa07cdba	854c57d3-2447-4b8b-bb9e-b66a6b17ba1d	UAc	IPMPopillia	IPMPopillia_SM_SJ_2022	PreservedSpecimen	eb4f7f96-fef7-4fbb-bcda-1cb3ac8fd2ef	M. Teixeira | A. PeÃ±alver | M. Calvet	4	individuals	adult	indeterminate	MO_SM_2	P. A. V. Borges | M. Teixeira	2022	Chilopoda	Animalia	Arthropoda	Chilopoda						class
MO_SM_6	PhysicalObject	https://creativecommons.org/licenses/by/4.0/legalcode	0a80feca-b411-428a-a34e-c5c2fa07cdba	854c57d3-2447-4b8b-bb9e-b66a6b17ba1d	UAc	IPMPopillia	IPMPopillia_SM_SJ_2022	PreservedSpecimen	7e1e13ec-87e6-460e-a47f-1a6f2f453df3	M. Teixeira | A. PeÃ±alver | M. Calvet	13	individuals	adult	indeterminate	MO_SM_6	P. A. V. Borges | M. Teixeira	2022	Chilopoda	Animalia	Arthropoda	Chilopoda						class
MO_SM_7	PhysicalObject	https://creativecommons.org/licenses/by/4.0/legalcode	0a80feca-b411-428a-a34e-c5c2fa07cdba	854c57d3-2447-4b8b-bb9e-b66a6b17ba1d	UAc	IPMPopillia	IPMPopillia_SM_SJ_2022	PreservedSpecimen	c81adda7-b9f6-46e3-b1a9-273153f88ac8	M. Teixeira | A. PeÃ±alver | M. Calvet	2	individuals	adult	indeterminate	MO_SM_7	P. A. V. Borges | M. Teixeira	2022	Chilopoda	Animalia	Arthropoda	Chilopoda						class
MO_SM_8	PhysicalObject	https://creativecommons.org/licenses/by/4.0/legalcode	0a80feca-b411-428a-a34e-c5c2fa07cdba	854c57d3-2447-4b8b-bb9e-b66a6b17ba1d	UAc	IPMPopillia	IPMPopillia_SM_SJ_2022	PreservedSpecimen	8a1cbf01-ccdb-4ea4-9d3c-9183fcc12aeb	M. Teixeira | A. PeÃ±alver | M. Calvet	2	individuals	adult	indeterminate	MO_SM_8	P. A. V. Borges | M. Teixeira	2022	Chilopoda	Animalia	Arthropoda	Chilopoda						class
MO_SM_9	PhysicalObject	https://creativecommons.org/licenses/by/4.0/legalcode	0a80feca-b411-428a-a34e-c5c2fa07cdba	854c57d3-2447-4b8b-bb9e-b66a6b17ba1d	UAc	IPMPopillia	IPMPopillia_SM_SJ_2022	PreservedSpecimen	72cf7b9b-5606-4d91-924b-283c36126e27	M. Teixeira | A. PeÃ±alver | M. Calvet	10	individuals	adult	indeterminate	MO_SM_9	P. A. V. Borges | M. Teixeira	2022	Chilopoda	Animalia	Arthropoda	Chilopoda						class
MO_SM_10	PhysicalObject	https://creativecommons.org/licenses/by/4.0/legalcode	0a80feca-b411-428a-a34e-c5c2fa07cdba	854c57d3-2447-4b8b-bb9e-b66a6b17ba1d	UAc	IPMPopillia	IPMPopillia_SM_SJ_2022	PreservedSpecimen	a999d58c-310c-4c46-b85a-75e0966da170	M. Teixeira | A. PeÃ±alver | M. Calvet	3	individuals	adult	indeterminate	MO_SM_10	P. A. V. Borges | M. Teixeira	2022	Chilopoda	Animalia	Arthropoda	Chilopoda						class
MO_SM_11	PhysicalObject	https://creativecommons.org/licenses/by/4.0/legalcode	0a80feca-b411-428a-a34e-c5c2fa07cdba	854c57d3-2447-4b8b-bb9e-b66a6b17ba1d	UAc	IPMPopillia	IPMPopillia_SM_SJ_2022	PreservedSpecimen	dc1b6908-7668-4717-b591-3c34461b4302	M. Teixeira | A. PeÃ±alver | M. Calvet	1	individuals	adult	indeterminate	MO_SM_11	P. A. V. Borges | M. Teixeira	2022	Chilopoda	Animalia	Arthropoda	Chilopoda						class
MO_SM_12	PhysicalObject	https://creativecommons.org/licenses/by/4.0/legalcode	0a80feca-b411-428a-a34e-c5c2fa07cdba	854c57d3-2447-4b8b-bb9e-b66a6b17ba1d	UAc	IPMPopillia	IPMPopillia_SM_SJ_2022	PreservedSpecimen	64f8180d-5280-4eca-86af-5d406da08035	M. Teixeira | A. PeÃ±alver | M. Calvet	1	individuals	adult	indeterminate	MO_SM_12	P. A. V. Borges | M. Teixeira	2022	Chilopoda	Animalia	Arthropoda	Chilopoda						class
MO_SM_14	PhysicalObject	https://creativecommons.org/licenses/by/4.0/legalcode	0a80feca-b411-428a-a34e-c5c2fa07cdba	854c57d3-2447-4b8b-bb9e-b66a6b17ba1d	UAc	IPMPopillia	IPMPopillia_SM_SJ_2022	PreservedSpecimen	3c53f3da-2831-4caa-9425-b808886b1158	M. Teixeira | A. PeÃ±alver | M. Calvet	6	individuals	adult	indeterminate	MO_SM_14	P. A. V. Borges | M. Teixeira	2022	Chilopoda	Animalia	Arthropoda	Chilopoda						class
MO_SM_16	PhysicalObject	https://creativecommons.org/licenses/by/4.0/legalcode	0a80feca-b411-428a-a34e-c5c2fa07cdba	854c57d3-2447-4b8b-bb9e-b66a6b17ba1d	UAc	IPMPopillia	IPMPopillia_SM_SJ_2022	PreservedSpecimen	c9f4777d-2805-483d-b3c5-082df2d4b1c0	M. Teixeira | A. PeÃ±alver | M. Calvet	1	individuals	adult	indeterminate	MO_SM_16	P. A. V. Borges | M. Teixeira	2022	Chilopoda	Animalia	Arthropoda	Chilopoda						class
MO_SM_17	PhysicalObject	https://creativecommons.org/licenses/by/4.0/legalcode	0a80feca-b411-428a-a34e-c5c2fa07cdba	854c57d3-2447-4b8b-bb9e-b66a6b17ba1d	UAc	IPMPopillia	IPMPopillia_SM_SJ_2022	PreservedSpecimen	d6d24035-1914-4e69-8e15-fa9ab916fc25	M. Teixeira | A. PeÃ±alver | M. Calvet	1	individuals	adult	indeterminate	MO_SM_17	P. A. V. Borges | M. Teixeira	2022	Chilopoda	Animalia	Arthropoda	Chilopoda						class
MO_SM_18	PhysicalObject	https://creativecommons.org/licenses/by/4.0/legalcode	0a80feca-b411-428a-a34e-c5c2fa07cdba	854c57d3-2447-4b8b-bb9e-b66a6b17ba1d	UAc	IPMPopillia	IPMPopillia_SM_SJ_2022	PreservedSpecimen	2821af36-aeea-4557-9ab5-4d54d6f14205	M. Teixeira | A. PeÃ±alver | M. Calvet	1	individuals	adult	indeterminate	MO_SM_18	P. A. V. Borges | M. Teixeira	2022	Chilopoda	Animalia	Arthropoda	Chilopoda						class
FR_SM_3	PhysicalObject	https://creativecommons.org/licenses/by/4.0/legalcode	0a80feca-b411-428a-a34e-c5c2fa07cdba	854c57d3-2447-4b8b-bb9e-b66a6b17ba1d	UAc	IPMPopillia	IPMPopillia_SM_SJ_2022	PreservedSpecimen	4f453192-9d72-4b83-ba92-6c7c46a27690	M. Teixeira | A. PeÃ±alver | M. Calvet	7	individuals	adult	indeterminate	FR_SM_3	P. A. V. Borges | M. Teixeira	2022	Chilopoda	Animalia	Arthropoda	Chilopoda						class
FR_SM_4	PhysicalObject	https://creativecommons.org/licenses/by/4.0/legalcode	0a80feca-b411-428a-a34e-c5c2fa07cdba	854c57d3-2447-4b8b-bb9e-b66a6b17ba1d	UAc	IPMPopillia	IPMPopillia_SM_SJ_2022	PreservedSpecimen	6c31aeee-2bb3-409a-84ee-6ec3f53251de	M. Teixeira | A. PeÃ±alver | M. Calvet	6	individuals	adult	indeterminate	FR_SM_4	P. A. V. Borges | M. Teixeira	2022	Chilopoda	Animalia	Arthropoda	Chilopoda						class
FR_SM_5	PhysicalObject	https://creativecommons.org/licenses/by/4.0/legalcode	0a80feca-b411-428a-a34e-c5c2fa07cdba	854c57d3-2447-4b8b-bb9e-b66a6b17ba1d	UAc	IPMPopillia	IPMPopillia_SM_SJ_2022	PreservedSpecimen	9d22b090-1f0e-4109-a973-59ed341386b1	M. Teixeira | A. PeÃ±alver | M. Calvet	4	individuals	adult	indeterminate	FR_SM_5	P. A. V. Borges | M. Teixeira	2022	Chilopoda	Animalia	Arthropoda	Chilopoda						class
FR_SM_6	PhysicalObject	https://creativecommons.org/licenses/by/4.0/legalcode	0a80feca-b411-428a-a34e-c5c2fa07cdba	854c57d3-2447-4b8b-bb9e-b66a6b17ba1d	UAc	IPMPopillia	IPMPopillia_SM_SJ_2022	PreservedSpecimen	536d245d-3b60-43f4-994c-6d1206cde9a5	M. Teixeira | A. PeÃ±alver | M. Calvet	10	individuals	adult	indeterminate	FR_SM_6	P. A. V. Borges | M. Teixeira	2022	Chilopoda	Animalia	Arthropoda	Chilopoda						class
FR_SM_7	PhysicalObject	https://creativecommons.org/licenses/by/4.0/legalcode	0a80feca-b411-428a-a34e-c5c2fa07cdba	854c57d3-2447-4b8b-bb9e-b66a6b17ba1d	UAc	IPMPopillia	IPMPopillia_SM_SJ_2022	PreservedSpecimen	49375df0-7599-4dbc-a001-84084c9acafb	M. Teixeira | A. PeÃ±alver | M. Calvet	10	individuals	adult	indeterminate	FR_SM_7	P. A. V. Borges | M. Teixeira	2022	Chilopoda	Animalia	Arthropoda	Chilopoda						class
FR_SM_8	PhysicalObject	https://creativecommons.org/licenses/by/4.0/legalcode	0a80feca-b411-428a-a34e-c5c2fa07cdba	854c57d3-2447-4b8b-bb9e-b66a6b17ba1d	UAc	IPMPopillia	IPMPopillia_SM_SJ_2022	PreservedSpecimen	e33549e3-18fc-4b3a-9b69-d85edc03c337	M. Teixeira | A. PeÃ±alver | M. Calvet	1	individuals	adult	indeterminate	FR_SM_8	P. A. V. Borges | M. Teixeira	2022	Chilopoda	Animalia	Arthropoda	Chilopoda						class
FR_SM_9	PhysicalObject	https://creativecommons.org/licenses/by/4.0/legalcode	0a80feca-b411-428a-a34e-c5c2fa07cdba	854c57d3-2447-4b8b-bb9e-b66a6b17ba1d	UAc	IPMPopillia	IPMPopillia_SM_SJ_2022	PreservedSpecimen	b0f706e4-0bfa-4a1a-b07f-924639ef2bc7	M. Teixeira | A. PeÃ±alver | M. Calvet	9	individuals	adult	indeterminate	FR_SM_9	P. A. V. Borges | M. Teixeira	2022	Chilopoda	Animalia	Arthropoda	Chilopoda						class
FR_SM_10	PhysicalObject	https://creativecommons.org/licenses/by/4.0/legalcode	0a80feca-b411-428a-a34e-c5c2fa07cdba	854c57d3-2447-4b8b-bb9e-b66a6b17ba1d	UAc	IPMPopillia	IPMPopillia_SM_SJ_2022	PreservedSpecimen	1a851d9a-199f-48d0-8d98-07779e4db1fa	M. Teixeira | A. PeÃ±alver | M. Calvet	12	individuals	adult	indeterminate	FR_SM_10	P. A. V. Borges | M. Teixeira	2022	Chilopoda	Animalia	Arthropoda	Chilopoda						class
FR_SM_11	PhysicalObject	https://creativecommons.org/licenses/by/4.0/legalcode	0a80feca-b411-428a-a34e-c5c2fa07cdba	854c57d3-2447-4b8b-bb9e-b66a6b17ba1d	UAc	IPMPopillia	IPMPopillia_SM_SJ_2022	PreservedSpecimen	628b6938-d1aa-4ddf-835a-4169370eebfa	M. Teixeira | A. PeÃ±alver | M. Calvet	2	individuals	adult	indeterminate	FR_SM_11	P. A. V. Borges | M. Teixeira	2022	Chilopoda	Animalia	Arthropoda	Chilopoda						class
FR_SM_12	PhysicalObject	https://creativecommons.org/licenses/by/4.0/legalcode	0a80feca-b411-428a-a34e-c5c2fa07cdba	854c57d3-2447-4b8b-bb9e-b66a6b17ba1d	UAc	IPMPopillia	IPMPopillia_SM_SJ_2022	PreservedSpecimen	7a6f6a28-7178-43d1-a5e7-8762f540829f	M. Teixeira | A. PeÃ±alver | M. Calvet	17	individuals	adult	indeterminate	FR_SM_12	P. A. V. Borges | M. Teixeira	2022	Chilopoda	Animalia	Arthropoda	Chilopoda						class
FR_SM_13	PhysicalObject	https://creativecommons.org/licenses/by/4.0/legalcode	0a80feca-b411-428a-a34e-c5c2fa07cdba	854c57d3-2447-4b8b-bb9e-b66a6b17ba1d	UAc	IPMPopillia	IPMPopillia_SM_SJ_2022	PreservedSpecimen	6d4f3a6e-0edd-409f-9003-12e25d0b3dfd	M. Teixeira | A. PeÃ±alver | M. Calvet	4	individuals	adult	indeterminate	FR_SM_13	P. A. V. Borges | M. Teixeira	2022	Chilopoda	Animalia	Arthropoda	Chilopoda						class
FR_SM_14	PhysicalObject	https://creativecommons.org/licenses/by/4.0/legalcode	0a80feca-b411-428a-a34e-c5c2fa07cdba	854c57d3-2447-4b8b-bb9e-b66a6b17ba1d	UAc	IPMPopillia	IPMPopillia_SM_SJ_2022	PreservedSpecimen	65f012ba-341b-4f7f-98e6-a3abbc1a3a5a	M. Teixeira | A. PeÃ±alver | M. Calvet	19	individuals	adult	indeterminate	FR_SM_14	P. A. V. Borges | M. Teixeira	2022	Chilopoda	Animalia	Arthropoda	Chilopoda						class
FR_SM_15	PhysicalObject	https://creativecommons.org/licenses/by/4.0/legalcode	0a80feca-b411-428a-a34e-c5c2fa07cdba	854c57d3-2447-4b8b-bb9e-b66a6b17ba1d	UAc	IPMPopillia	IPMPopillia_SM_SJ_2022	PreservedSpecimen	1e9edd51-59e5-4643-b9f8-e3a3ff08d381	M. Teixeira | A. PeÃ±alver | M. Calvet	5	individuals	adult	indeterminate	FR_SM_15	P. A. V. Borges | M. Teixeira	2022	Chilopoda	Animalia	Arthropoda	Chilopoda						class
FR_SM_16	PhysicalObject	https://creativecommons.org/licenses/by/4.0/legalcode	0a80feca-b411-428a-a34e-c5c2fa07cdba	854c57d3-2447-4b8b-bb9e-b66a6b17ba1d	UAc	IPMPopillia	IPMPopillia_SM_SJ_2022	PreservedSpecimen	5b273e75-9079-46a0-9072-bfda2fc3b727	M. Teixeira | A. PeÃ±alver | M. Calvet	17	individuals	adult	indeterminate	FR_SM_16	P. A. V. Borges | M. Teixeira	2022	Chilopoda	Animalia	Arthropoda	Chilopoda						class
FR_SM_17	PhysicalObject	https://creativecommons.org/licenses/by/4.0/legalcode	0a80feca-b411-428a-a34e-c5c2fa07cdba	854c57d3-2447-4b8b-bb9e-b66a6b17ba1d	UAc	IPMPopillia	IPMPopillia_SM_SJ_2022	PreservedSpecimen	60e4b9f4-c1ba-44d8-95aa-01c54a35aeea	M. Teixeira | A. PeÃ±alver | M. Calvet	2	individuals	adult	indeterminate	FR_SM_17	P. A. V. Borges | M. Teixeira	2022	Chilopoda	Animalia	Arthropoda	Chilopoda						class
FR_SM_18	PhysicalObject	https://creativecommons.org/licenses/by/4.0/legalcode	0a80feca-b411-428a-a34e-c5c2fa07cdba	854c57d3-2447-4b8b-bb9e-b66a6b17ba1d	UAc	IPMPopillia	IPMPopillia_SM_SJ_2022	PreservedSpecimen	463083b7-963d-4c00-a1dc-e706f2cdde90	M. Teixeira | A. PeÃ±alver | M. Calvet	38	individuals	adult	indeterminate	FR_SM_18	P. A. V. Borges | M. Teixeira	2022	Chilopoda	Animalia	Arthropoda	Chilopoda						class
HR_SM_2	PhysicalObject	https://creativecommons.org/licenses/by/4.0/legalcode	0a80feca-b411-428a-a34e-c5c2fa07cdba	854c57d3-2447-4b8b-bb9e-b66a6b17ba1d	UAc	IPMPopillia	IPMPopillia_SM_SJ_2022	PreservedSpecimen	1540b3df-866f-438b-814b-4ba24771719d	M. Teixeira | A. PeÃ±alver | M. Calvet	1	individuals	adult	indeterminate	HR_SM_2	P. A. V. Borges | M. Teixeira	2022	Chilopoda	Animalia	Arthropoda	Chilopoda						class
HR_SM_6	PhysicalObject	https://creativecommons.org/licenses/by/4.0/legalcode	0a80feca-b411-428a-a34e-c5c2fa07cdba	854c57d3-2447-4b8b-bb9e-b66a6b17ba1d	UAc	IPMPopillia	IPMPopillia_SM_SJ_2022	PreservedSpecimen	d09eb8b6-b912-4bab-88e0-7a1b374d54c7	M. Teixeira | A. PeÃ±alver | M. Calvet	1	individuals	adult	indeterminate	HR_SM_6	P. A. V. Borges | M. Teixeira	2022	Chilopoda	Animalia	Arthropoda	Chilopoda						class
HR_SM_7	PhysicalObject	https://creativecommons.org/licenses/by/4.0/legalcode	0a80feca-b411-428a-a34e-c5c2fa07cdba	854c57d3-2447-4b8b-bb9e-b66a6b17ba1d	UAc	IPMPopillia	IPMPopillia_SM_SJ_2022	PreservedSpecimen	b70215e3-89f9-4885-969f-6658b5c9c528	M. Teixeira | A. PeÃ±alver | M. Calvet	1	individuals	adult	indeterminate	HR_SM_7	P. A. V. Borges | M. Teixeira	2022	Chilopoda	Animalia	Arthropoda	Chilopoda						class
HR_SM_8	PhysicalObject	https://creativecommons.org/licenses/by/4.0/legalcode	0a80feca-b411-428a-a34e-c5c2fa07cdba	854c57d3-2447-4b8b-bb9e-b66a6b17ba1d	UAc	IPMPopillia	IPMPopillia_SM_SJ_2022	PreservedSpecimen	9e5fe7b9-c63b-46f0-a48e-3ba0788de37e	M. Teixeira | A. PeÃ±alver | M. Calvet	1	individuals	adult	indeterminate	HR_SM_8	P. A. V. Borges | M. Teixeira	2022	Chilopoda	Animalia	Arthropoda	Chilopoda						class
JS_SM_4	PhysicalObject	https://creativecommons.org/licenses/by/4.0/legalcode	0a80feca-b411-428a-a34e-c5c2fa07cdba	854c57d3-2447-4b8b-bb9e-b66a6b17ba1d	UAc	IPMPopillia	IPMPopillia_SM_SJ_2022	PreservedSpecimen	3528957b-7f88-482e-891d-dab8d2008d99	M. Teixeira | A. PeÃ±alver | M. Calvet	2	individuals	adult	indeterminate	JS_SM_4	P. A. V. Borges | M. Teixeira	2022	Chilopoda	Animalia	Arthropoda	Chilopoda						class
JS_SM_5	PhysicalObject	https://creativecommons.org/licenses/by/4.0/legalcode	0a80feca-b411-428a-a34e-c5c2fa07cdba	854c57d3-2447-4b8b-bb9e-b66a6b17ba1d	UAc	IPMPopillia	IPMPopillia_SM_SJ_2022	PreservedSpecimen	1667b861-ac0e-4bb5-990c-7918ff7d2994	M. Teixeira | A. PeÃ±alver | M. Calvet	1	individuals	adult	indeterminate	JS_SM_5	P. A. V. Borges | M. Teixeira	2022	Chilopoda	Animalia	Arthropoda	Chilopoda						class
JS_SM_8	PhysicalObject	https://creativecommons.org/licenses/by/4.0/legalcode	0a80feca-b411-428a-a34e-c5c2fa07cdba	854c57d3-2447-4b8b-bb9e-b66a6b17ba1d	UAc	IPMPopillia	IPMPopillia_SM_SJ_2022	PreservedSpecimen	46166b20-2613-4ed6-9e1e-e190582c9b02	M. Teixeira | A. PeÃ±alver | M. Calvet	1	individuals	adult	indeterminate	JS_SM_8	P. A. V. Borges | M. Teixeira	2022	Chilopoda	Animalia	Arthropoda	Chilopoda						class
AR_SM_6	PhysicalObject	https://creativecommons.org/licenses/by/4.0/legalcode	0a80feca-b411-428a-a34e-c5c2fa07cdba	854c57d3-2447-4b8b-bb9e-b66a6b17ba1d	UAc	IPMPopillia	IPMPopillia_SM_SJ_2022	PreservedSpecimen	594cdbb2-a5f1-477e-84dd-c739534c78c8	M. Teixeira | A. PeÃ±alver | M. Calvet	1	individuals	adult	indeterminate	AR_SM_6	P. A. V. Borges | M. Teixeira	2022	Chilopoda	Animalia	Arthropoda	Chilopoda						class
AR_SM_13	PhysicalObject	https://creativecommons.org/licenses/by/4.0/legalcode	0a80feca-b411-428a-a34e-c5c2fa07cdba	854c57d3-2447-4b8b-bb9e-b66a6b17ba1d	UAc	IPMPopillia	IPMPopillia_SM_SJ_2022	PreservedSpecimen	f1d69ba7-5efe-4661-ac38-239aacac952b	M. Teixeira | A. PeÃ±alver | M. Calvet	1	individuals	adult	indeterminate	AR_SM_13	P. A. V. Borges | M. Teixeira	2022	Chilopoda	Animalia	Arthropoda	Chilopoda						class
AR_SM_15	PhysicalObject	https://creativecommons.org/licenses/by/4.0/legalcode	0a80feca-b411-428a-a34e-c5c2fa07cdba	854c57d3-2447-4b8b-bb9e-b66a6b17ba1d	UAc	IPMPopillia	IPMPopillia_SM_SJ_2022	PreservedSpecimen	5506937d-71c1-48c2-b105-442efe79104c	M. Teixeira | A. PeÃ±alver | M. Calvet	1	individuals	adult	indeterminate	AR_SM_15	P. A. V. Borges | M. Teixeira	2022	Chilopoda	Animalia	Arthropoda	Chilopoda						class
LRC52_SM_1	PhysicalObject	https://creativecommons.org/licenses/by/4.0/legalcode	0a80feca-b411-428a-a34e-c5c2fa07cdba	854c57d3-2447-4b8b-bb9e-b66a6b17ba1d	UAc	IPMPopillia	IPMPopillia_SM_SJ_2022	PreservedSpecimen	29fa783e-6b64-4b58-9d7b-c824c1b10eb3	M. Teixeira | A. PeÃ±alver | M. Calvet	1	individuals	adult	indeterminate	LRC52_SM_1	P. A. V. Borges | M. Teixeira	2022	Chilopoda	Animalia	Arthropoda	Chilopoda						class
LRC52_SM_3	PhysicalObject	https://creativecommons.org/licenses/by/4.0/legalcode	0a80feca-b411-428a-a34e-c5c2fa07cdba	854c57d3-2447-4b8b-bb9e-b66a6b17ba1d	UAc	IPMPopillia	IPMPopillia_SM_SJ_2022	PreservedSpecimen	7dc372f6-49f4-4c09-ae5d-1eddff4b4397	M. Teixeira | A. PeÃ±alver | M. Calvet	1	individuals	adult	indeterminate	LRC52_SM_3	P. A. V. Borges | M. Teixeira	2022	Chilopoda	Animalia	Arthropoda	Chilopoda						class
LRC52_SM_7	PhysicalObject	https://creativecommons.org/licenses/by/4.0/legalcode	0a80feca-b411-428a-a34e-c5c2fa07cdba	854c57d3-2447-4b8b-bb9e-b66a6b17ba1d	UAc	IPMPopillia	IPMPopillia_SM_SJ_2022	PreservedSpecimen	0c1c3b01-1de4-432b-95e3-7c299c907ae3	M. Teixeira | A. PeÃ±alver | M. Calvet	1	individuals	adult	indeterminate	LRC52_SM_7	P. A. V. Borges | M. Teixeira	2022	Chilopoda	Animalia	Arthropoda	Chilopoda						class
RC53_SM_2	PhysicalObject	https://creativecommons.org/licenses/by/4.0/legalcode	0a80feca-b411-428a-a34e-c5c2fa07cdba	854c57d3-2447-4b8b-bb9e-b66a6b17ba1d	UAc	IPMPopillia	IPMPopillia_SM_SJ_2022	PreservedSpecimen	193ff882-87f9-424f-bb99-9acddaa49013	M. Teixeira | A. PeÃ±alver | M. Calvet	1	individuals	adult	indeterminate	RC53_SM_2	P. A. V. Borges | M. Teixeira	2022	Chilopoda	Animalia	Arthropoda	Chilopoda						class
RC53_SM_11	PhysicalObject	https://creativecommons.org/licenses/by/4.0/legalcode	0a80feca-b411-428a-a34e-c5c2fa07cdba	854c57d3-2447-4b8b-bb9e-b66a6b17ba1d	UAc	IPMPopillia	IPMPopillia_SM_SJ_2022	PreservedSpecimen	1ce7ef3c-023d-473b-81b6-5f588b9d6d4a	M. Teixeira | A. PeÃ±alver | M. Calvet	1	individuals	adult	indeterminate	RC53_SM_11	P. A. V. Borges | M. Teixeira	2022	Chilopoda	Animalia	Arthropoda	Chilopoda						class
RC53_SM_14	PhysicalObject	https://creativecommons.org/licenses/by/4.0/legalcode	0a80feca-b411-428a-a34e-c5c2fa07cdba	854c57d3-2447-4b8b-bb9e-b66a6b17ba1d	UAc	IPMPopillia	IPMPopillia_SM_SJ_2022	PreservedSpecimen	88f2b290-4362-4ec9-8278-f03ba6e7492d	M. Teixeira | A. PeÃ±alver | M. Calvet	1	individuals	adult	indeterminate	RC53_SM_14	P. A. V. Borges | M. Teixeira	2022	Chilopoda	Animalia	Arthropoda	Chilopoda						class
RC53_SM_17	PhysicalObject	https://creativecommons.org/licenses/by/4.0/legalcode	0a80feca-b411-428a-a34e-c5c2fa07cdba	854c57d3-2447-4b8b-bb9e-b66a6b17ba1d	UAc	IPMPopillia	IPMPopillia_SM_SJ_2022	PreservedSpecimen	b4c6e5f7-d9de-4013-94bc-4298caa0add6	M. Teixeira | A. PeÃ±alver | M. Calvet	2	individuals	adult	indeterminate	RC53_SM_17	P. A. V. Borges | M. Teixeira	2022	Chilopoda	Animalia	Arthropoda	Chilopoda						class
RC53_SM_18	PhysicalObject	https://creativecommons.org/licenses/by/4.0/legalcode	0a80feca-b411-428a-a34e-c5c2fa07cdba	854c57d3-2447-4b8b-bb9e-b66a6b17ba1d	UAc	IPMPopillia	IPMPopillia_SM_SJ_2022	PreservedSpecimen	40aefedf-93f1-403a-a7f5-a43e351c709c	M. Teixeira | A. PeÃ±alver | M. Calvet	1	individuals	adult	indeterminate	RC53_SM_18	P. A. V. Borges | M. Teixeira	2022	Chilopoda	Animalia	Arthropoda	Chilopoda						class
LJB_SM_2	PhysicalObject	https://creativecommons.org/licenses/by/4.0/legalcode	0a80feca-b411-428a-a34e-c5c2fa07cdba	854c57d3-2447-4b8b-bb9e-b66a6b17ba1d	UAc	IPMPopillia	IPMPopillia_SM_SJ_2022	PreservedSpecimen	78076a39-e6a0-4e0e-883c-b38cb438792f	M. Teixeira | A. PeÃ±alver | M. Calvet	4	individuals	adult	indeterminate	LJB_SM_2	P. A. V. Borges | M. Teixeira	2022	Chilopoda	Animalia	Arthropoda	Chilopoda						class
LJB_SM_6	PhysicalObject	https://creativecommons.org/licenses/by/4.0/legalcode	0a80feca-b411-428a-a34e-c5c2fa07cdba	854c57d3-2447-4b8b-bb9e-b66a6b17ba1d	UAc	IPMPopillia	IPMPopillia_SM_SJ_2022	PreservedSpecimen	ff0ed635-a69b-43b2-bb7e-32e6b9bb1973	M. Teixeira | A. PeÃ±alver | M. Calvet	1	individuals	adult	indeterminate	LJB_SM_6	P. A. V. Borges | M. Teixeira	2022	Chilopoda	Animalia	Arthropoda	Chilopoda						class
LJB_SM_7	PhysicalObject	https://creativecommons.org/licenses/by/4.0/legalcode	0a80feca-b411-428a-a34e-c5c2fa07cdba	854c57d3-2447-4b8b-bb9e-b66a6b17ba1d	UAc	IPMPopillia	IPMPopillia_SM_SJ_2022	PreservedSpecimen	daed0a5f-11f4-460b-b925-12975acfd8a8	M. Teixeira | A. PeÃ±alver | M. Calvet	5	individuals	adult	indeterminate	LJB_SM_7	P. A. V. Borges | M. Teixeira	2022	Chilopoda	Animalia	Arthropoda	Chilopoda						class
LJB_SM_8	PhysicalObject	https://creativecommons.org/licenses/by/4.0/legalcode	0a80feca-b411-428a-a34e-c5c2fa07cdba	854c57d3-2447-4b8b-bb9e-b66a6b17ba1d	UAc	IPMPopillia	IPMPopillia_SM_SJ_2022	PreservedSpecimen	8159c209-9ff8-4e2e-b035-c0ff1b424838	M. Teixeira | A. PeÃ±alver | M. Calvet	1	individuals	adult	indeterminate	LJB_SM_8	P. A. V. Borges | M. Teixeira	2022	Chilopoda	Animalia	Arthropoda	Chilopoda						class
LJB_SM_13	PhysicalObject	https://creativecommons.org/licenses/by/4.0/legalcode	0a80feca-b411-428a-a34e-c5c2fa07cdba	854c57d3-2447-4b8b-bb9e-b66a6b17ba1d	UAc	IPMPopillia	IPMPopillia_SM_SJ_2022	PreservedSpecimen	4dd7326c-fb93-492a-9c3c-65ef51bdea0c	M. Teixeira | A. PeÃ±alver | M. Calvet	4	individuals	adult	indeterminate	LJB_SM_13	P. A. V. Borges | M. Teixeira	2022	Chilopoda	Animalia	Arthropoda	Chilopoda						class
LJB_SM_14	PhysicalObject	https://creativecommons.org/licenses/by/4.0/legalcode	0a80feca-b411-428a-a34e-c5c2fa07cdba	854c57d3-2447-4b8b-bb9e-b66a6b17ba1d	UAc	IPMPopillia	IPMPopillia_SM_SJ_2022	PreservedSpecimen	c78bde7a-8b5d-42ef-ace4-036220729309	M. Teixeira | A. PeÃ±alver | M. Calvet	2	individuals	adult	indeterminate	LJB_SM_14	P. A. V. Borges | M. Teixeira	2022	Chilopoda	Animalia	Arthropoda	Chilopoda						class
LJB_SM_17	PhysicalObject	https://creativecommons.org/licenses/by/4.0/legalcode	0a80feca-b411-428a-a34e-c5c2fa07cdba	854c57d3-2447-4b8b-bb9e-b66a6b17ba1d	UAc	IPMPopillia	IPMPopillia_SM_SJ_2022	PreservedSpecimen	2e55a20e-5db2-45ae-b338-d5714a8910bf	M. Teixeira | A. PeÃ±alver | M. Calvet	2	individuals	adult	indeterminate	LJB_SM_17	P. A. V. Borges | M. Teixeira	2022	Chilopoda	Animalia	Arthropoda	Chilopoda						class
LJB_SM_18	PhysicalObject	https://creativecommons.org/licenses/by/4.0/legalcode	0a80feca-b411-428a-a34e-c5c2fa07cdba	854c57d3-2447-4b8b-bb9e-b66a6b17ba1d	UAc	IPMPopillia	IPMPopillia_SM_SJ_2022	PreservedSpecimen	9e6339b6-cd59-4c59-b7d0-b9275838124e	M. Teixeira | A. PeÃ±alver | M. Calvet	1	individuals	adult	indeterminate	LJB_SM_18	P. A. V. Borges | M. Teixeira	2022	Chilopoda	Animalia	Arthropoda	Chilopoda						class
RC52_SM_3	PhysicalObject	https://creativecommons.org/licenses/by/4.0/legalcode	0a80feca-b411-428a-a34e-c5c2fa07cdba	854c57d3-2447-4b8b-bb9e-b66a6b17ba1d	UAc	IPMPopillia	IPMPopillia_SM_SJ_2022	PreservedSpecimen	99e39c41-05a0-44d0-b0ae-3d9d9cd6155c	M. Teixeira | A. PeÃ±alver | M. Calvet	2	individuals	adult	indeterminate	RC52_SM_3	P. A. V. Borges | M. Teixeira	2022	Chilopoda	Animalia	Arthropoda	Chilopoda						class
RC52_SM_9	PhysicalObject	https://creativecommons.org/licenses/by/4.0/legalcode	0a80feca-b411-428a-a34e-c5c2fa07cdba	854c57d3-2447-4b8b-bb9e-b66a6b17ba1d	UAc	IPMPopillia	IPMPopillia_SM_SJ_2022	PreservedSpecimen	075e4a4d-80f2-4d6a-8b7e-9be54025c1f5	M. Teixeira | A. PeÃ±alver | M. Calvet	1	individuals	adult	indeterminate	RC52_SM_9	P. A. V. Borges | M. Teixeira	2022	Chilopoda	Animalia	Arthropoda	Chilopoda						class
RC52_SM_7	PhysicalObject	https://creativecommons.org/licenses/by/4.0/legalcode	0a80feca-b411-428a-a34e-c5c2fa07cdba	854c57d3-2447-4b8b-bb9e-b66a6b17ba1d	UAc	IPMPopillia	IPMPopillia_SM_SJ_2022	PreservedSpecimen	0d24322e-eff8-464a-9b25-f545d157a062	M. Teixeira | A. PeÃ±alver | M. Calvet	2	individuals	adult	indeterminate	RC52_SM_7	P. A. V. Borges | M. Teixeira	2022	Chilopoda	Animalia	Arthropoda	Chilopoda						class
RC52_SM_8	PhysicalObject	https://creativecommons.org/licenses/by/4.0/legalcode	0a80feca-b411-428a-a34e-c5c2fa07cdba	854c57d3-2447-4b8b-bb9e-b66a6b17ba1d	UAc	IPMPopillia	IPMPopillia_SM_SJ_2022	PreservedSpecimen	d111f4a2-404a-4b4b-9eab-608162ed2427	M. Teixeira | A. PeÃ±alver | M. Calvet	2	individuals	adult	indeterminate	RC52_SM_8	P. A. V. Borges | M. Teixeira	2022	Chilopoda	Animalia	Arthropoda	Chilopoda						class
RC52_SM_10	PhysicalObject	https://creativecommons.org/licenses/by/4.0/legalcode	0a80feca-b411-428a-a34e-c5c2fa07cdba	854c57d3-2447-4b8b-bb9e-b66a6b17ba1d	UAc	IPMPopillia	IPMPopillia_SM_SJ_2022	PreservedSpecimen	b6f2b605-ee96-47e8-9fe7-27147c5b882c	M. Teixeira | A. PeÃ±alver | M. Calvet	2	individuals	adult	indeterminate	RC52_SM_10	P. A. V. Borges | M. Teixeira	2022	Chilopoda	Animalia	Arthropoda	Chilopoda						class
RC52_SM_13	PhysicalObject	https://creativecommons.org/licenses/by/4.0/legalcode	0a80feca-b411-428a-a34e-c5c2fa07cdba	854c57d3-2447-4b8b-bb9e-b66a6b17ba1d	UAc	IPMPopillia	IPMPopillia_SM_SJ_2022	PreservedSpecimen	84b34e56-456d-4298-b8b4-3ea9ef4400a6	M. Teixeira | A. PeÃ±alver | M. Calvet	19	individuals	adult	indeterminate	RC52_SM_13	P. A. V. Borges | M. Teixeira	2022	Chilopoda	Animalia	Arthropoda	Chilopoda						class
RC52_SM_16	PhysicalObject	https://creativecommons.org/licenses/by/4.0/legalcode	0a80feca-b411-428a-a34e-c5c2fa07cdba	854c57d3-2447-4b8b-bb9e-b66a6b17ba1d	UAc	IPMPopillia	IPMPopillia_SM_SJ_2022	PreservedSpecimen	be6e6834-8522-463a-a761-ef1a4843f1cc	M. Teixeira | A. PeÃ±alver | M. Calvet	1	individuals	adult	indeterminate	RC52_SM_16	P. A. V. Borges | M. Teixeira	2022	Chilopoda	Animalia	Arthropoda	Chilopoda						class
NA_SJ_8	PhysicalObject	https://creativecommons.org/licenses/by/4.0/legalcode	0a80feca-b411-428a-a34e-c5c2fa07cdba	854c57d3-2447-4b8b-bb9e-b66a6b17ba1d	UAc	IPMPopillia	IPMPopillia_SM_SJ_2022	PreservedSpecimen	18b32897-e238-45fd-b9b0-85071a214394	M. Teixeira | A. PeÃ±alver | M. Calvet	3	individuals	adult	indeterminate	NA_SJ_8	P. A. V. Borges | M. Teixeira	2022	Chilopoda	Animalia	Arthropoda	Chilopoda						class
NA_SJ_14	PhysicalObject	https://creativecommons.org/licenses/by/4.0/legalcode	0a80feca-b411-428a-a34e-c5c2fa07cdba	854c57d3-2447-4b8b-bb9e-b66a6b17ba1d	UAc	IPMPopillia	IPMPopillia_SM_SJ_2022	PreservedSpecimen	b8cb317a-d9cc-474a-afdb-fbc32e8e0c8c	M. Teixeira | A. PeÃ±alver | M. Calvet	1	individuals	adult	indeterminate	NA_SJ_14	P. A. V. Borges | M. Teixeira	2022	Chilopoda	Animalia	Arthropoda	Chilopoda						class
NA_SJ_16	PhysicalObject	https://creativecommons.org/licenses/by/4.0/legalcode	0a80feca-b411-428a-a34e-c5c2fa07cdba	854c57d3-2447-4b8b-bb9e-b66a6b17ba1d	UAc	IPMPopillia	IPMPopillia_SM_SJ_2022	PreservedSpecimen	4e786793-dac9-4757-923b-33e27b43eb87	M. Teixeira | A. PeÃ±alver | M. Calvet	3	individuals	adult	indeterminate	NA_SJ_16	P. A. V. Borges | M. Teixeira	2022	Chilopoda	Animalia	Arthropoda	Chilopoda						class
RC_SJ_10	PhysicalObject	https://creativecommons.org/licenses/by/4.0/legalcode	0a80feca-b411-428a-a34e-c5c2fa07cdba	854c57d3-2447-4b8b-bb9e-b66a6b17ba1d	UAc	IPMPopillia	IPMPopillia_SM_SJ_2022	PreservedSpecimen	0f9a29f8-3419-48fa-a132-4a81f342a3a0	M. Teixeira | A. PeÃ±alver | M. Calvet	2	individuals	adult	indeterminate	RC_SJ_10	P. A. V. Borges | M. Teixeira	2022	Chilopoda	Animalia	Arthropoda	Chilopoda						class
MS_SJ_9	PhysicalObject	https://creativecommons.org/licenses/by/4.0/legalcode	0a80feca-b411-428a-a34e-c5c2fa07cdba	854c57d3-2447-4b8b-bb9e-b66a6b17ba1d	UAc	IPMPopillia	IPMPopillia_SM_SJ_2022	PreservedSpecimen	1406865c-2b43-4cd4-809d-e744481a2436	M. Teixeira | A. PeÃ±alver | M. Calvet	3	individuals	adult	indeterminate	MS_SJ_9	P. A. V. Borges | M. Teixeira	2022	Chilopoda	Animalia	Arthropoda	Chilopoda						class
JL2_SJ_3	PhysicalObject	https://creativecommons.org/licenses/by/4.0/legalcode	0a80feca-b411-428a-a34e-c5c2fa07cdba	854c57d3-2447-4b8b-bb9e-b66a6b17ba1d	UAc	IPMPopillia	IPMPopillia_SM_SJ_2022	PreservedSpecimen	399764e9-2d9e-44ce-b591-b35640d7b57a	M. Teixeira | A. PeÃ±alver | M. Calvet	1	individuals	adult	indeterminate	JL2_SJ_3	P. A. V. Borges | M. Teixeira	2022	Chilopoda	Animalia	Arthropoda	Chilopoda						class
JL2_SJ_4	PhysicalObject	https://creativecommons.org/licenses/by/4.0/legalcode	0a80feca-b411-428a-a34e-c5c2fa07cdba	854c57d3-2447-4b8b-bb9e-b66a6b17ba1d	UAc	IPMPopillia	IPMPopillia_SM_SJ_2022	PreservedSpecimen	7ff2edde-10cf-4146-b372-bb8ae4d302a4	M. Teixeira | A. PeÃ±alver | M. Calvet	2	individuals	adult	indeterminate	JL2_SJ_4	P. A. V. Borges | M. Teixeira	2022	Chilopoda	Animalia	Arthropoda	Chilopoda						class
JL2_SJ_5	PhysicalObject	https://creativecommons.org/licenses/by/4.0/legalcode	0a80feca-b411-428a-a34e-c5c2fa07cdba	854c57d3-2447-4b8b-bb9e-b66a6b17ba1d	UAc	IPMPopillia	IPMPopillia_SM_SJ_2022	PreservedSpecimen	ef92233c-1888-4c28-ae02-c9cb6caa8fa3	M. Teixeira | A. PeÃ±alver | M. Calvet	11	individuals	adult	indeterminate	JL2_SJ_5	P. A. V. Borges | M. Teixeira	2022	Chilopoda	Animalia	Arthropoda	Chilopoda						class
JL2_SJ_6	PhysicalObject	https://creativecommons.org/licenses/by/4.0/legalcode	0a80feca-b411-428a-a34e-c5c2fa07cdba	854c57d3-2447-4b8b-bb9e-b66a6b17ba1d	UAc	IPMPopillia	IPMPopillia_SM_SJ_2022	PreservedSpecimen	b3de43c4-6cb2-497e-8046-9a86ee0741d0	M. Teixeira | A. PeÃ±alver | M. Calvet	4	individuals	adult	indeterminate	JL2_SJ_6	P. A. V. Borges | M. Teixeira	2022	Chilopoda	Animalia	Arthropoda	Chilopoda						class
JL2_SJ_9	PhysicalObject	https://creativecommons.org/licenses/by/4.0/legalcode	0a80feca-b411-428a-a34e-c5c2fa07cdba	854c57d3-2447-4b8b-bb9e-b66a6b17ba1d	UAc	IPMPopillia	IPMPopillia_SM_SJ_2022	PreservedSpecimen	8c8a1a66-48e1-4220-bcb3-e226b976cebe	M. Teixeira | A. PeÃ±alver | M. Calvet	2	individuals	adult	indeterminate	JL2_SJ_9	P. A. V. Borges | M. Teixeira	2022	Chilopoda	Animalia	Arthropoda	Chilopoda						class
JL2_SJ_11	PhysicalObject	https://creativecommons.org/licenses/by/4.0/legalcode	0a80feca-b411-428a-a34e-c5c2fa07cdba	854c57d3-2447-4b8b-bb9e-b66a6b17ba1d	UAc	IPMPopillia	IPMPopillia_SM_SJ_2022	PreservedSpecimen	3a1e5c70-fe22-426a-b23a-588f485fb3a9	M. Teixeira | A. PeÃ±alver | M. Calvet	3	individuals	adult	indeterminate	JL2_SJ_11	P. A. V. Borges | M. Teixeira	2022	Chilopoda	Animalia	Arthropoda	Chilopoda						class
JL2_SJ_12	PhysicalObject	https://creativecommons.org/licenses/by/4.0/legalcode	0a80feca-b411-428a-a34e-c5c2fa07cdba	854c57d3-2447-4b8b-bb9e-b66a6b17ba1d	UAc	IPMPopillia	IPMPopillia_SM_SJ_2022	PreservedSpecimen	8cb27442-8b20-450f-af26-4b8772b2768d	M. Teixeira | A. PeÃ±alver | M. Calvet	2	individuals	adult	indeterminate	JL2_SJ_12	P. A. V. Borges | M. Teixeira	2022	Chilopoda	Animalia	Arthropoda	Chilopoda						class
JL2_SJ_15	PhysicalObject	https://creativecommons.org/licenses/by/4.0/legalcode	0a80feca-b411-428a-a34e-c5c2fa07cdba	854c57d3-2447-4b8b-bb9e-b66a6b17ba1d	UAc	IPMPopillia	IPMPopillia_SM_SJ_2022	PreservedSpecimen	19fc3d53-743b-481d-8f00-947738073b07	M. Teixeira | A. PeÃ±alver | M. Calvet	3	individuals	adult	indeterminate	JL2_SJ_15	P. A. V. Borges | M. Teixeira	2022	Chilopoda	Animalia	Arthropoda	Chilopoda						class
AC_SJ_1	PhysicalObject	https://creativecommons.org/licenses/by/4.0/legalcode	0a80feca-b411-428a-a34e-c5c2fa07cdba	854c57d3-2447-4b8b-bb9e-b66a6b17ba1d	UAc	IPMPopillia	IPMPopillia_SM_SJ_2022	PreservedSpecimen	22983b0a-5149-4f7e-b7ec-a97a0a382687	M. Teixeira | A. PeÃ±alver | M. Calvet	13	individuals	adult	indeterminate	AC_SJ_1	P. A. V. Borges | M. Teixeira	2022	Chilopoda	Animalia	Arthropoda	Chilopoda						class
AC_SJ_3	PhysicalObject	https://creativecommons.org/licenses/by/4.0/legalcode	0a80feca-b411-428a-a34e-c5c2fa07cdba	854c57d3-2447-4b8b-bb9e-b66a6b17ba1d	UAc	IPMPopillia	IPMPopillia_SM_SJ_2022	PreservedSpecimen	a73f7a8d-3eb4-463d-ac7f-5b17b0831537	M. Teixeira | A. PeÃ±alver | M. Calvet	1	individuals	adult	indeterminate	AC_SJ_3	P. A. V. Borges | M. Teixeira	2022	Chilopoda	Animalia	Arthropoda	Chilopoda						class
AC_SJ_6	PhysicalObject	https://creativecommons.org/licenses/by/4.0/legalcode	0a80feca-b411-428a-a34e-c5c2fa07cdba	854c57d3-2447-4b8b-bb9e-b66a6b17ba1d	UAc	IPMPopillia	IPMPopillia_SM_SJ_2022	PreservedSpecimen	90cd3466-c43c-408c-815f-ed1771157490	M. Teixeira | A. PeÃ±alver | M. Calvet	1	individuals	adult	indeterminate	AC_SJ_6	P. A. V. Borges | M. Teixeira	2022	Chilopoda	Animalia	Arthropoda	Chilopoda						class
AC_SJ_7	PhysicalObject	https://creativecommons.org/licenses/by/4.0/legalcode	0a80feca-b411-428a-a34e-c5c2fa07cdba	854c57d3-2447-4b8b-bb9e-b66a6b17ba1d	UAc	IPMPopillia	IPMPopillia_SM_SJ_2022	PreservedSpecimen	da036d23-51fd-4a22-99ca-6c39dc160a68	M. Teixeira | A. PeÃ±alver | M. Calvet	2	individuals	adult	indeterminate	AC_SJ_7	P. A. V. Borges | M. Teixeira	2022	Chilopoda	Animalia	Arthropoda	Chilopoda						class
AC_SJ_8	PhysicalObject	https://creativecommons.org/licenses/by/4.0/legalcode	0a80feca-b411-428a-a34e-c5c2fa07cdba	854c57d3-2447-4b8b-bb9e-b66a6b17ba1d	UAc	IPMPopillia	IPMPopillia_SM_SJ_2022	PreservedSpecimen	92bb9911-1f3a-4d47-90ae-d9eb12c75e8b	M. Teixeira | A. PeÃ±alver | M. Calvet	8	individuals	adult	indeterminate	AC_SJ_8	P. A. V. Borges | M. Teixeira	2022	Chilopoda	Animalia	Arthropoda	Chilopoda						class
AC_SJ_9	PhysicalObject	https://creativecommons.org/licenses/by/4.0/legalcode	0a80feca-b411-428a-a34e-c5c2fa07cdba	854c57d3-2447-4b8b-bb9e-b66a6b17ba1d	UAc	IPMPopillia	IPMPopillia_SM_SJ_2022	PreservedSpecimen	423769f3-b682-48ff-8453-769d3033bf0f	M. Teixeira | A. PeÃ±alver | M. Calvet	9	individuals	adult	indeterminate	AC_SJ_9	P. A. V. Borges | M. Teixeira	2022	Chilopoda	Animalia	Arthropoda	Chilopoda						class
AC_SJ_10	PhysicalObject	https://creativecommons.org/licenses/by/4.0/legalcode	0a80feca-b411-428a-a34e-c5c2fa07cdba	854c57d3-2447-4b8b-bb9e-b66a6b17ba1d	UAc	IPMPopillia	IPMPopillia_SM_SJ_2022	PreservedSpecimen	e831fbbd-f058-4e9c-a20e-65dd7a88d848	M. Teixeira | A. PeÃ±alver | M. Calvet	10	individuals	adult	indeterminate	AC_SJ_10	P. A. V. Borges | M. Teixeira	2022	Chilopoda	Animalia	Arthropoda	Chilopoda						class
AC_SJ_12	PhysicalObject	https://creativecommons.org/licenses/by/4.0/legalcode	0a80feca-b411-428a-a34e-c5c2fa07cdba	854c57d3-2447-4b8b-bb9e-b66a6b17ba1d	UAc	IPMPopillia	IPMPopillia_SM_SJ_2022	PreservedSpecimen	f8aa2caa-74cc-4a4e-8211-501b0ee34561	M. Teixeira | A. PeÃ±alver | M. Calvet	4	individuals	adult	indeterminate	AC_SJ_12	P. A. V. Borges | M. Teixeira	2022	Chilopoda	Animalia	Arthropoda	Chilopoda						class
AC_SJ_13	PhysicalObject	https://creativecommons.org/licenses/by/4.0/legalcode	0a80feca-b411-428a-a34e-c5c2fa07cdba	854c57d3-2447-4b8b-bb9e-b66a6b17ba1d	UAc	IPMPopillia	IPMPopillia_SM_SJ_2022	PreservedSpecimen	90b766e4-dfce-4b45-bcf7-2c7a0540e553	M. Teixeira | A. PeÃ±alver | M. Calvet	6	individuals	adult	indeterminate	AC_SJ_13	P. A. V. Borges | M. Teixeira	2022	Chilopoda	Animalia	Arthropoda	Chilopoda						class
AC_SJ_14	PhysicalObject	https://creativecommons.org/licenses/by/4.0/legalcode	0a80feca-b411-428a-a34e-c5c2fa07cdba	854c57d3-2447-4b8b-bb9e-b66a6b17ba1d	UAc	IPMPopillia	IPMPopillia_SM_SJ_2022	PreservedSpecimen	057e7000-0657-452b-b95b-bde4aef89cfa	M. Teixeira | A. PeÃ±alver | M. Calvet	3	individuals	adult	indeterminate	AC_SJ_14	P. A. V. Borges | M. Teixeira	2022	Chilopoda	Animalia	Arthropoda	Chilopoda						class
AC_SJ_15	PhysicalObject	https://creativecommons.org/licenses/by/4.0/legalcode	0a80feca-b411-428a-a34e-c5c2fa07cdba	854c57d3-2447-4b8b-bb9e-b66a6b17ba1d	UAc	IPMPopillia	IPMPopillia_SM_SJ_2022	PreservedSpecimen	bcafd68e-414e-47d6-9d57-383cfc3f0b39	M. Teixeira | A. PeÃ±alver | M. Calvet	5	individuals	adult	indeterminate	AC_SJ_15	P. A. V. Borges | M. Teixeira	2022	Chilopoda	Animalia	Arthropoda	Chilopoda						class
AC_SJ_16	PhysicalObject	https://creativecommons.org/licenses/by/4.0/legalcode	0a80feca-b411-428a-a34e-c5c2fa07cdba	854c57d3-2447-4b8b-bb9e-b66a6b17ba1d	UAc	IPMPopillia	IPMPopillia_SM_SJ_2022	PreservedSpecimen	340d655f-c3a6-4058-9a3b-db916ce5eed3	M. Teixeira | A. PeÃ±alver | M. Calvet	8	individuals	adult	indeterminate	AC_SJ_16	P. A. V. Borges | M. Teixeira	2022	Chilopoda	Animalia	Arthropoda	Chilopoda						class
AC_SJ_17	PhysicalObject	https://creativecommons.org/licenses/by/4.0/legalcode	0a80feca-b411-428a-a34e-c5c2fa07cdba	854c57d3-2447-4b8b-bb9e-b66a6b17ba1d	UAc	IPMPopillia	IPMPopillia_SM_SJ_2022	PreservedSpecimen	7350d469-4532-498f-b5c8-b7fb72f9ef58	M. Teixeira | A. PeÃ±alver | M. Calvet	2	individuals	adult	indeterminate	AC_SJ_17	P. A. V. Borges | M. Teixeira	2022	Chilopoda	Animalia	Arthropoda	Chilopoda						class
AC_SJ_18	PhysicalObject	https://creativecommons.org/licenses/by/4.0/legalcode	0a80feca-b411-428a-a34e-c5c2fa07cdba	854c57d3-2447-4b8b-bb9e-b66a6b17ba1d	UAc	IPMPopillia	IPMPopillia_SM_SJ_2022	PreservedSpecimen	021929ba-c233-483c-b543-2200facd8cf5	M. Teixeira | A. PeÃ±alver | M. Calvet	1	individuals	adult	indeterminate	AC_SJ_18	P. A. V. Borges | M. Teixeira	2022	Chilopoda	Animalia	Arthropoda	Chilopoda						class
JJ_SJ_9	PhysicalObject	https://creativecommons.org/licenses/by/4.0/legalcode	0a80feca-b411-428a-a34e-c5c2fa07cdba	854c57d3-2447-4b8b-bb9e-b66a6b17ba1d	UAc	IPMPopillia	IPMPopillia_SM_SJ_2022	PreservedSpecimen	9d7f6c50-8cd2-489d-aa46-6cf03a20e1d2	M. Teixeira | A. PeÃ±alver | M. Calvet	1	individuals	adult	indeterminate	JJ_SJ_9	P. A. V. Borges | M. Teixeira	2022	Chilopoda	Animalia	Arthropoda	Chilopoda						class
JJ_SJ_10	PhysicalObject	https://creativecommons.org/licenses/by/4.0/legalcode	0a80feca-b411-428a-a34e-c5c2fa07cdba	854c57d3-2447-4b8b-bb9e-b66a6b17ba1d	UAc	IPMPopillia	IPMPopillia_SM_SJ_2022	PreservedSpecimen	308a8846-d517-4ecd-89e3-a1208886261b	M. Teixeira | A. PeÃ±alver | M. Calvet	6	individuals	adult	indeterminate	JJ_SJ_10	P. A. V. Borges | M. Teixeira	2022	Chilopoda	Animalia	Arthropoda	Chilopoda						class
SG_SM_8	PhysicalObject	https://creativecommons.org/licenses/by/4.0/legalcode	0a80feca-b411-428a-a34e-c5c2fa07cdba	854c57d3-2447-4b8b-bb9e-b66a6b17ba1d	UAc	IPMPopillia	IPMPopillia_SM_SJ_2022	PreservedSpecimen	c6f0b1bf-1a9c-40d2-b1a6-06c430d13608	M. Teixeira | A. PeÃ±alver | M. Calvet	2	individuals	adult	indeterminate	SG_SM_8	P. A. V. Borges | M. Teixeira	2022	Limacidae	Animalia	Mollusca	Gastropoda	Limacoidea	Limacidae				family
SG_SM_11	PhysicalObject	https://creativecommons.org/licenses/by/4.0/legalcode	0a80feca-b411-428a-a34e-c5c2fa07cdba	854c57d3-2447-4b8b-bb9e-b66a6b17ba1d	UAc	IPMPopillia	IPMPopillia_SM_SJ_2022	PreservedSpecimen	db5409f5-5f27-4df9-9fc5-756382bbbed3	M. Teixeira | A. PeÃ±alver | M. Calvet	1	individuals	adult	indeterminate	SG_SM_11	P. A. V. Borges | M. Teixeira	2022	Limacidae	Animalia	Mollusca	Gastropoda	Limacoidea	Limacidae				family
SG_SM_12	PhysicalObject	https://creativecommons.org/licenses/by/4.0/legalcode	0a80feca-b411-428a-a34e-c5c2fa07cdba	854c57d3-2447-4b8b-bb9e-b66a6b17ba1d	UAc	IPMPopillia	IPMPopillia_SM_SJ_2022	PreservedSpecimen	9c7c5d92-f958-49fe-a83f-2b6211f21fe0	M. Teixeira | A. PeÃ±alver | M. Calvet	1	individuals	adult	indeterminate	SG_SM_12	P. A. V. Borges | M. Teixeira	2022	Limacidae	Animalia	Mollusca	Gastropoda	Limacoidea	Limacidae				family
SG_SM_14	PhysicalObject	https://creativecommons.org/licenses/by/4.0/legalcode	0a80feca-b411-428a-a34e-c5c2fa07cdba	854c57d3-2447-4b8b-bb9e-b66a6b17ba1d	UAc	IPMPopillia	IPMPopillia_SM_SJ_2022	PreservedSpecimen	ad9576ca-d51f-4404-b535-adb3971757ed	M. Teixeira | A. PeÃ±alver | M. Calvet	1	individuals	adult	indeterminate	SG_SM_14	P. A. V. Borges | M. Teixeira	2022	Limacidae	Animalia	Mollusca	Gastropoda	Limacoidea	Limacidae				family
SG_SM_15	PhysicalObject	https://creativecommons.org/licenses/by/4.0/legalcode	0a80feca-b411-428a-a34e-c5c2fa07cdba	854c57d3-2447-4b8b-bb9e-b66a6b17ba1d	UAc	IPMPopillia	IPMPopillia_SM_SJ_2022	PreservedSpecimen	0052fed1-937c-426c-a224-fc0339e88a09	M. Teixeira | A. PeÃ±alver | M. Calvet	1	individuals	adult	indeterminate	SG_SM_15	P. A. V. Borges | M. Teixeira	2022	Limacidae	Animalia	Mollusca	Gastropoda	Limacoidea	Limacidae				family
SG_SM_16	PhysicalObject	https://creativecommons.org/licenses/by/4.0/legalcode	0a80feca-b411-428a-a34e-c5c2fa07cdba	854c57d3-2447-4b8b-bb9e-b66a6b17ba1d	UAc	IPMPopillia	IPMPopillia_SM_SJ_2022	PreservedSpecimen	feb6286b-2df9-4eb0-99aa-d73278ad1426	M. Teixeira | A. PeÃ±alver | M. Calvet	1	individuals	adult	indeterminate	SG_SM_16	P. A. V. Borges | M. Teixeira	2022	Limacidae	Animalia	Mollusca	Gastropoda	Limacoidea	Limacidae				family
HR_SM_2	PhysicalObject	https://creativecommons.org/licenses/by/4.0/legalcode	0a80feca-b411-428a-a34e-c5c2fa07cdba	854c57d3-2447-4b8b-bb9e-b66a6b17ba1d	UAc	IPMPopillia	IPMPopillia_SM_SJ_2022	PreservedSpecimen	e9c01ee5-8521-43b2-b47e-0d5eff3f147d	M. Teixeira | A. PeÃ±alver | M. Calvet	1	individuals	adult	indeterminate	HR_SM_2	P. A. V. Borges | M. Teixeira	2022	Limacidae	Animalia	Mollusca	Gastropoda	Limacoidea	Limacidae				family
HR_SM_3	PhysicalObject	https://creativecommons.org/licenses/by/4.0/legalcode	0a80feca-b411-428a-a34e-c5c2fa07cdba	854c57d3-2447-4b8b-bb9e-b66a6b17ba1d	UAc	IPMPopillia	IPMPopillia_SM_SJ_2022	PreservedSpecimen	99385389-4a06-4c74-b217-576bbb657659	M. Teixeira | A. PeÃ±alver | M. Calvet	1	individuals	adult	indeterminate	HR_SM_3	P. A. V. Borges | M. Teixeira	2022	Limacidae	Animalia	Mollusca	Gastropoda	Limacoidea	Limacidae				family
HR_SM_6	PhysicalObject	https://creativecommons.org/licenses/by/4.0/legalcode	0a80feca-b411-428a-a34e-c5c2fa07cdba	854c57d3-2447-4b8b-bb9e-b66a6b17ba1d	UAc	IPMPopillia	IPMPopillia_SM_SJ_2022	PreservedSpecimen	77fbc7a2-96ee-421c-a3bf-ae64c7ece20d	M. Teixeira | A. PeÃ±alver | M. Calvet	1	individuals	adult	indeterminate	HR_SM_6	P. A. V. Borges | M. Teixeira	2022	Limacidae	Animalia	Mollusca	Gastropoda	Limacoidea	Limacidae				family
HR_SM_7	PhysicalObject	https://creativecommons.org/licenses/by/4.0/legalcode	0a80feca-b411-428a-a34e-c5c2fa07cdba	854c57d3-2447-4b8b-bb9e-b66a6b17ba1d	UAc	IPMPopillia	IPMPopillia_SM_SJ_2022	PreservedSpecimen	38ce29ee-72fc-4cc5-bc7b-5d0ebcee7de8	M. Teixeira | A. PeÃ±alver | M. Calvet	1	individuals	adult	indeterminate	HR_SM_7	P. A. V. Borges | M. Teixeira	2022	Limacidae	Animalia	Mollusca	Gastropoda	Limacoidea	Limacidae				family
HR_SM_8	PhysicalObject	https://creativecommons.org/licenses/by/4.0/legalcode	0a80feca-b411-428a-a34e-c5c2fa07cdba	854c57d3-2447-4b8b-bb9e-b66a6b17ba1d	UAc	IPMPopillia	IPMPopillia_SM_SJ_2022	PreservedSpecimen	d9c24bcf-bec7-47e3-a598-9a289c465592	M. Teixeira | A. PeÃ±alver | M. Calvet	1	individuals	adult	indeterminate	HR_SM_8	P. A. V. Borges | M. Teixeira	2022	Limacidae	Animalia	Mollusca	Gastropoda	Limacoidea	Limacidae				family
HR_SM_11	PhysicalObject	https://creativecommons.org/licenses/by/4.0/legalcode	0a80feca-b411-428a-a34e-c5c2fa07cdba	854c57d3-2447-4b8b-bb9e-b66a6b17ba1d	UAc	IPMPopillia	IPMPopillia_SM_SJ_2022	PreservedSpecimen	9f06dd3c-bd7e-4c3a-896f-b4122bc1576e	M. Teixeira | A. PeÃ±alver | M. Calvet	8	individuals	adult	indeterminate	HR_SM_11	P. A. V. Borges | M. Teixeira	2022	Limacidae	Animalia	Mollusca	Gastropoda	Limacoidea	Limacidae				family
HR_SM_15	PhysicalObject	https://creativecommons.org/licenses/by/4.0/legalcode	0a80feca-b411-428a-a34e-c5c2fa07cdba	854c57d3-2447-4b8b-bb9e-b66a6b17ba1d	UAc	IPMPopillia	IPMPopillia_SM_SJ_2022	PreservedSpecimen	9a49fdcc-bc30-4d7d-91d6-08f39493f456	M. Teixeira | A. PeÃ±alver | M. Calvet	3	individuals	adult	indeterminate	HR_SM_15	P. A. V. Borges | M. Teixeira	2022	Limacidae	Animalia	Mollusca	Gastropoda	Limacoidea	Limacidae				family
HR_SM_16	PhysicalObject	https://creativecommons.org/licenses/by/4.0/legalcode	0a80feca-b411-428a-a34e-c5c2fa07cdba	854c57d3-2447-4b8b-bb9e-b66a6b17ba1d	UAc	IPMPopillia	IPMPopillia_SM_SJ_2022	PreservedSpecimen	c9de4bc9-3145-4f8e-a650-2c66ce5ab3d7	M. Teixeira | A. PeÃ±alver | M. Calvet	3	individuals	adult	indeterminate	HR_SM_16	P. A. V. Borges | M. Teixeira	2022	Limacidae	Animalia	Mollusca	Gastropoda	Limacoidea	Limacidae				family
HR_SM_17	PhysicalObject	https://creativecommons.org/licenses/by/4.0/legalcode	0a80feca-b411-428a-a34e-c5c2fa07cdba	854c57d3-2447-4b8b-bb9e-b66a6b17ba1d	UAc	IPMPopillia	IPMPopillia_SM_SJ_2022	PreservedSpecimen	12224d2f-ef6b-451f-aec7-b70ed68ea4c0	M. Teixeira | A. PeÃ±alver | M. Calvet	7	individuals	adult	indeterminate	HR_SM_17	P. A. V. Borges | M. Teixeira	2022	Limacidae	Animalia	Mollusca	Gastropoda	Limacoidea	Limacidae				family
HR_SM_18	PhysicalObject	https://creativecommons.org/licenses/by/4.0/legalcode	0a80feca-b411-428a-a34e-c5c2fa07cdba	854c57d3-2447-4b8b-bb9e-b66a6b17ba1d	UAc	IPMPopillia	IPMPopillia_SM_SJ_2022	PreservedSpecimen	0d26b7f1-7870-4d3d-af6a-a847deeca61c	M. Teixeira | A. PeÃ±alver | M. Calvet	2	individuals	adult	indeterminate	HR_SM_18	P. A. V. Borges | M. Teixeira	2022	Limacidae	Animalia	Mollusca	Gastropoda	Limacoidea	Limacidae				family
LRC52_SM_1	PhysicalObject	https://creativecommons.org/licenses/by/4.0/legalcode	0a80feca-b411-428a-a34e-c5c2fa07cdba	854c57d3-2447-4b8b-bb9e-b66a6b17ba1d	UAc	IPMPopillia	IPMPopillia_SM_SJ_2022	PreservedSpecimen	0f661212-2300-4423-ab04-9c07ca55e37c	M. Teixeira | A. PeÃ±alver | M. Calvet	1	individuals	adult	indeterminate	LRC52_SM_1	P. A. V. Borges | M. Teixeira	2022	Limacidae	Animalia	Mollusca	Gastropoda	Limacoidea	Limacidae				family
LRC52_SM_7	PhysicalObject	https://creativecommons.org/licenses/by/4.0/legalcode	0a80feca-b411-428a-a34e-c5c2fa07cdba	854c57d3-2447-4b8b-bb9e-b66a6b17ba1d	UAc	IPMPopillia	IPMPopillia_SM_SJ_2022	PreservedSpecimen	dce2949d-7006-4acf-9af8-6af47928339f	M. Teixeira | A. PeÃ±alver | M. Calvet	6	individuals	adult	indeterminate	LRC52_SM_7	P. A. V. Borges | M. Teixeira	2022	Limacidae	Animalia	Mollusca	Gastropoda	Limacoidea	Limacidae				family
LRC52_SM_13	PhysicalObject	https://creativecommons.org/licenses/by/4.0/legalcode	0a80feca-b411-428a-a34e-c5c2fa07cdba	854c57d3-2447-4b8b-bb9e-b66a6b17ba1d	UAc	IPMPopillia	IPMPopillia_SM_SJ_2022	PreservedSpecimen	1096ae3d-0cf6-4e88-8a1f-7bcb43e2ea3d	M. Teixeira | A. PeÃ±alver | M. Calvet	1	individuals	adult	indeterminate	LRC52_SM_13	P. A. V. Borges | M. Teixeira	2022	Limacidae	Animalia	Mollusca	Gastropoda	Limacoidea	Limacidae				family
NA_SJ_3	PhysicalObject	https://creativecommons.org/licenses/by/4.0/legalcode	0a80feca-b411-428a-a34e-c5c2fa07cdba	854c57d3-2447-4b8b-bb9e-b66a6b17ba1d	UAc	IPMPopillia	IPMPopillia_SM_SJ_2022	PreservedSpecimen	91dea192-54ff-43ab-b5ee-d751c2b92543	M. Teixeira | A. PeÃ±alver | M. Calvet	2	individuals	adult	indeterminate	NA_SJ_3	P. A. V. Borges | M. Teixeira	2022	Limacidae	Animalia	Mollusca	Gastropoda	Limacoidea	Limacidae				family
NA_SJ_4	PhysicalObject	https://creativecommons.org/licenses/by/4.0/legalcode	0a80feca-b411-428a-a34e-c5c2fa07cdba	854c57d3-2447-4b8b-bb9e-b66a6b17ba1d	UAc	IPMPopillia	IPMPopillia_SM_SJ_2022	PreservedSpecimen	3546f916-7f9d-47c9-a011-b3e99f68da85	M. Teixeira | A. PeÃ±alver | M. Calvet	2	individuals	adult	indeterminate	NA_SJ_4	P. A. V. Borges | M. Teixeira	2022	Limacidae	Animalia	Mollusca	Gastropoda	Limacoidea	Limacidae				family
NA_SJ_5	PhysicalObject	https://creativecommons.org/licenses/by/4.0/legalcode	0a80feca-b411-428a-a34e-c5c2fa07cdba	854c57d3-2447-4b8b-bb9e-b66a6b17ba1d	UAc	IPMPopillia	IPMPopillia_SM_SJ_2022	PreservedSpecimen	9cb6c8ca-b387-4ea5-82b5-03ef166c3a69	M. Teixeira | A. PeÃ±alver | M. Calvet	1	individuals	adult	indeterminate	NA_SJ_5	P. A. V. Borges | M. Teixeira	2022	Limacidae	Animalia	Mollusca	Gastropoda	Limacoidea	Limacidae				family
NA_SJ_8	PhysicalObject	https://creativecommons.org/licenses/by/4.0/legalcode	0a80feca-b411-428a-a34e-c5c2fa07cdba	854c57d3-2447-4b8b-bb9e-b66a6b17ba1d	UAc	IPMPopillia	IPMPopillia_SM_SJ_2022	PreservedSpecimen	97b997c9-f816-40ed-afcd-736b9aa9c8c5	M. Teixeira | A. PeÃ±alver | M. Calvet	2	individuals	adult	indeterminate	NA_SJ_8	P. A. V. Borges | M. Teixeira	2022	Limacidae	Animalia	Mollusca	Gastropoda	Limacoidea	Limacidae				family
NA_SJ_9	PhysicalObject	https://creativecommons.org/licenses/by/4.0/legalcode	0a80feca-b411-428a-a34e-c5c2fa07cdba	854c57d3-2447-4b8b-bb9e-b66a6b17ba1d	UAc	IPMPopillia	IPMPopillia_SM_SJ_2022	PreservedSpecimen	7b9f965a-3f0d-4e19-88b8-462b7bf47e44	M. Teixeira | A. PeÃ±alver | M. Calvet	4	individuals	adult	indeterminate	NA_SJ_9	P. A. V. Borges | M. Teixeira	2022	Limacidae	Animalia	Mollusca	Gastropoda	Limacoidea	Limacidae				family
NA_SJ_10	PhysicalObject	https://creativecommons.org/licenses/by/4.0/legalcode	0a80feca-b411-428a-a34e-c5c2fa07cdba	854c57d3-2447-4b8b-bb9e-b66a6b17ba1d	UAc	IPMPopillia	IPMPopillia_SM_SJ_2022	PreservedSpecimen	bf1762c5-90b1-4010-98e1-a8810574c866	M. Teixeira | A. PeÃ±alver | M. Calvet	2	individuals	adult	indeterminate	NA_SJ_10	P. A. V. Borges | M. Teixeira	2022	Limacidae	Animalia	Mollusca	Gastropoda	Limacoidea	Limacidae				family
NA_SJ_11	PhysicalObject	https://creativecommons.org/licenses/by/4.0/legalcode	0a80feca-b411-428a-a34e-c5c2fa07cdba	854c57d3-2447-4b8b-bb9e-b66a6b17ba1d	UAc	IPMPopillia	IPMPopillia_SM_SJ_2022	PreservedSpecimen	b9eb073e-3e05-4961-98be-b5bc236090c6	M. Teixeira | A. PeÃ±alver | M. Calvet	5	individuals	adult	indeterminate	NA_SJ_11	P. A. V. Borges | M. Teixeira	2022	Limacidae	Animalia	Mollusca	Gastropoda	Limacoidea	Limacidae				family
NA_SJ_12	PhysicalObject	https://creativecommons.org/licenses/by/4.0/legalcode	0a80feca-b411-428a-a34e-c5c2fa07cdba	854c57d3-2447-4b8b-bb9e-b66a6b17ba1d	UAc	IPMPopillia	IPMPopillia_SM_SJ_2022	PreservedSpecimen	15544058-4eef-4f92-890d-5826e4ff06da	M. Teixeira | A. PeÃ±alver | M. Calvet	2	individuals	adult	indeterminate	NA_SJ_12	P. A. V. Borges | M. Teixeira	2022	Limacidae	Animalia	Mollusca	Gastropoda	Limacoidea	Limacidae				family
NA_SJ_15	PhysicalObject	https://creativecommons.org/licenses/by/4.0/legalcode	0a80feca-b411-428a-a34e-c5c2fa07cdba	854c57d3-2447-4b8b-bb9e-b66a6b17ba1d	UAc	IPMPopillia	IPMPopillia_SM_SJ_2022	PreservedSpecimen	4975105b-43ec-4690-8eb0-57948fb01900	M. Teixeira | A. PeÃ±alver | M. Calvet	5	individuals	adult	indeterminate	NA_SJ_15	P. A. V. Borges | M. Teixeira	2022	Limacidae	Animalia	Mollusca	Gastropoda	Limacoidea	Limacidae				family
NA_SJ_16	PhysicalObject	https://creativecommons.org/licenses/by/4.0/legalcode	0a80feca-b411-428a-a34e-c5c2fa07cdba	854c57d3-2447-4b8b-bb9e-b66a6b17ba1d	UAc	IPMPopillia	IPMPopillia_SM_SJ_2022	PreservedSpecimen	ad5f1b66-b8a0-4bf4-8d60-9e9fe8713289	M. Teixeira | A. PeÃ±alver | M. Calvet	4	individuals	adult	indeterminate	NA_SJ_16	P. A. V. Borges | M. Teixeira	2022	Limacidae	Animalia	Mollusca	Gastropoda	Limacoidea	Limacidae				family
RC_SJ_10	PhysicalObject	https://creativecommons.org/licenses/by/4.0/legalcode	0a80feca-b411-428a-a34e-c5c2fa07cdba	854c57d3-2447-4b8b-bb9e-b66a6b17ba1d	UAc	IPMPopillia	IPMPopillia_SM_SJ_2022	PreservedSpecimen	13a3da6e-9aff-438f-8b13-65064872cbe6	M. Teixeira | A. PeÃ±alver | M. Calvet	4	individuals	adult	indeterminate	RC_SJ_10	P. A. V. Borges | M. Teixeira	2022	Limacidae	Animalia	Mollusca	Gastropoda	Limacoidea	Limacidae				family
RC_SJ_16	PhysicalObject	https://creativecommons.org/licenses/by/4.0/legalcode	0a80feca-b411-428a-a34e-c5c2fa07cdba	854c57d3-2447-4b8b-bb9e-b66a6b17ba1d	UAc	IPMPopillia	IPMPopillia_SM_SJ_2022	PreservedSpecimen	953a56af-1c20-4e23-82e7-076f45a24662	M. Teixeira | A. PeÃ±alver | M. Calvet	1	individuals	adult	indeterminate	RC_SJ_16	P. A. V. Borges | M. Teixeira	2022	Limacidae	Animalia	Mollusca	Gastropoda	Limacoidea	Limacidae				family
JL2_SJ_2	PhysicalObject	https://creativecommons.org/licenses/by/4.0/legalcode	0a80feca-b411-428a-a34e-c5c2fa07cdba	854c57d3-2447-4b8b-bb9e-b66a6b17ba1d	UAc	IPMPopillia	IPMPopillia_SM_SJ_2022	PreservedSpecimen	b5805bef-f307-4f81-aa91-eb0b85e30db1	M. Teixeira | A. PeÃ±alver | M. Calvet	9	individuals	adult	indeterminate	JL2_SJ_2	P. A. V. Borges | M. Teixeira	2022	Limacidae	Animalia	Mollusca	Gastropoda	Limacoidea	Limacidae				family
AC_SJ_1	PhysicalObject	https://creativecommons.org/licenses/by/4.0/legalcode	0a80feca-b411-428a-a34e-c5c2fa07cdba	854c57d3-2447-4b8b-bb9e-b66a6b17ba1d	UAc	IPMPopillia	IPMPopillia_SM_SJ_2022	PreservedSpecimen	20a057eb-0df3-4611-8a17-f248f0efac5f	M. Teixeira | A. PeÃ±alver | M. Calvet	16	individuals	adult	indeterminate	AC_SJ_1	P. A. V. Borges | M. Teixeira	2022	Limacidae	Animalia	Mollusca	Gastropoda	Limacoidea	Limacidae				family
AC_SJ_2	PhysicalObject	https://creativecommons.org/licenses/by/4.0/legalcode	0a80feca-b411-428a-a34e-c5c2fa07cdba	854c57d3-2447-4b8b-bb9e-b66a6b17ba1d	UAc	IPMPopillia	IPMPopillia_SM_SJ_2022	PreservedSpecimen	47f71b91-aed0-4079-ac71-5c1f9a499c61	M. Teixeira | A. PeÃ±alver | M. Calvet	3	individuals	adult	indeterminate	AC_SJ_2	P. A. V. Borges | M. Teixeira	2022	Limacidae	Animalia	Mollusca	Gastropoda	Limacoidea	Limacidae				family
AC_SJ_3	PhysicalObject	https://creativecommons.org/licenses/by/4.0/legalcode	0a80feca-b411-428a-a34e-c5c2fa07cdba	854c57d3-2447-4b8b-bb9e-b66a6b17ba1d	UAc	IPMPopillia	IPMPopillia_SM_SJ_2022	PreservedSpecimen	d279999e-8900-4df1-a6a5-e044fb83a61e	M. Teixeira | A. PeÃ±alver | M. Calvet	10	individuals	adult	indeterminate	AC_SJ_3	P. A. V. Borges | M. Teixeira	2022	Limacidae	Animalia	Mollusca	Gastropoda	Limacoidea	Limacidae				family
AC_SJ_4	PhysicalObject	https://creativecommons.org/licenses/by/4.0/legalcode	0a80feca-b411-428a-a34e-c5c2fa07cdba	854c57d3-2447-4b8b-bb9e-b66a6b17ba1d	UAc	IPMPopillia	IPMPopillia_SM_SJ_2022	PreservedSpecimen	e3525b2b-6598-4f03-bdb5-631d654a973a	M. Teixeira | A. PeÃ±alver | M. Calvet	1	individuals	adult	indeterminate	AC_SJ_4	P. A. V. Borges | M. Teixeira	2022	Limacidae	Animalia	Mollusca	Gastropoda	Limacoidea	Limacidae				family
AC_SJ_5	PhysicalObject	https://creativecommons.org/licenses/by/4.0/legalcode	0a80feca-b411-428a-a34e-c5c2fa07cdba	854c57d3-2447-4b8b-bb9e-b66a6b17ba1d	UAc	IPMPopillia	IPMPopillia_SM_SJ_2022	PreservedSpecimen	51d1e967-78e4-492e-be87-207d07ab6438	M. Teixeira | A. PeÃ±alver | M. Calvet	1	individuals	adult	indeterminate	AC_SJ_5	P. A. V. Borges | M. Teixeira	2022	Limacidae	Animalia	Mollusca	Gastropoda	Limacoidea	Limacidae				family
AC_SJ_7	PhysicalObject	https://creativecommons.org/licenses/by/4.0/legalcode	0a80feca-b411-428a-a34e-c5c2fa07cdba	854c57d3-2447-4b8b-bb9e-b66a6b17ba1d	UAc	IPMPopillia	IPMPopillia_SM_SJ_2022	PreservedSpecimen	9d995302-c42a-4018-8ac0-0ddf80076191	M. Teixeira | A. PeÃ±alver | M. Calvet	13	individuals	adult	indeterminate	AC_SJ_7	P. A. V. Borges | M. Teixeira	2022	Limacidae	Animalia	Mollusca	Gastropoda	Limacoidea	Limacidae				family
AC_SJ_8	PhysicalObject	https://creativecommons.org/licenses/by/4.0/legalcode	0a80feca-b411-428a-a34e-c5c2fa07cdba	854c57d3-2447-4b8b-bb9e-b66a6b17ba1d	UAc	IPMPopillia	IPMPopillia_SM_SJ_2022	PreservedSpecimen	0dc0a742-3358-40d2-9591-f76e8bada523	M. Teixeira | A. PeÃ±alver | M. Calvet	4	individuals	adult	indeterminate	AC_SJ_8	P. A. V. Borges | M. Teixeira	2022	Limacidae	Animalia	Mollusca	Gastropoda	Limacoidea	Limacidae				family
AC_SJ_10	PhysicalObject	https://creativecommons.org/licenses/by/4.0/legalcode	0a80feca-b411-428a-a34e-c5c2fa07cdba	854c57d3-2447-4b8b-bb9e-b66a6b17ba1d	UAc	IPMPopillia	IPMPopillia_SM_SJ_2022	PreservedSpecimen	586c3741-1a28-40ff-b36d-3ebc058060c6	M. Teixeira | A. PeÃ±alver | M. Calvet	9	individuals	adult	indeterminate	AC_SJ_10	P. A. V. Borges | M. Teixeira	2022	Limacidae	Animalia	Mollusca	Gastropoda	Limacoidea	Limacidae				family
AC_SJ_12	PhysicalObject	https://creativecommons.org/licenses/by/4.0/legalcode	0a80feca-b411-428a-a34e-c5c2fa07cdba	854c57d3-2447-4b8b-bb9e-b66a6b17ba1d	UAc	IPMPopillia	IPMPopillia_SM_SJ_2022	PreservedSpecimen	466648be-040a-49ec-905b-23cc959a7e34	M. Teixeira | A. PeÃ±alver | M. Calvet	1	individuals	adult	indeterminate	AC_SJ_12	P. A. V. Borges | M. Teixeira	2022	Limacidae	Animalia	Mollusca	Gastropoda	Limacoidea	Limacidae				family
AC_SJ_13	PhysicalObject	https://creativecommons.org/licenses/by/4.0/legalcode	0a80feca-b411-428a-a34e-c5c2fa07cdba	854c57d3-2447-4b8b-bb9e-b66a6b17ba1d	UAc	IPMPopillia	IPMPopillia_SM_SJ_2022	PreservedSpecimen	65e1e276-3256-4832-9306-decaa74e74e0	M. Teixeira | A. PeÃ±alver | M. Calvet	3	individuals	adult	indeterminate	AC_SJ_13	P. A. V. Borges | M. Teixeira	2022	Limacidae	Animalia	Mollusca	Gastropoda	Limacoidea	Limacidae				family
AC_SJ_15	PhysicalObject	https://creativecommons.org/licenses/by/4.0/legalcode	0a80feca-b411-428a-a34e-c5c2fa07cdba	854c57d3-2447-4b8b-bb9e-b66a6b17ba1d	UAc	IPMPopillia	IPMPopillia_SM_SJ_2022	PreservedSpecimen	4d09f80d-5e91-49b0-9fff-313729ada4ee	M. Teixeira | A. PeÃ±alver | M. Calvet	3	individuals	adult	indeterminate	AC_SJ_15	P. A. V. Borges | M. Teixeira	2022	Limacidae	Animalia	Mollusca	Gastropoda	Limacoidea	Limacidae				family
AC_SJ_16	PhysicalObject	https://creativecommons.org/licenses/by/4.0/legalcode	0a80feca-b411-428a-a34e-c5c2fa07cdba	854c57d3-2447-4b8b-bb9e-b66a6b17ba1d	UAc	IPMPopillia	IPMPopillia_SM_SJ_2022	PreservedSpecimen	9e72c4df-da02-454c-9cfe-7bcfb50ddf4c	M. Teixeira | A. PeÃ±alver | M. Calvet	1	individuals	adult	indeterminate	AC_SJ_16	P. A. V. Borges | M. Teixeira	2022	Limacidae	Animalia	Mollusca	Gastropoda	Limacoidea	Limacidae				family
SG_SM_1	PhysicalObject	https://creativecommons.org/licenses/by/4.0/legalcode	0a80feca-b411-428a-a34e-c5c2fa07cdba	854c57d3-2447-4b8b-bb9e-b66a6b17ba1d	UAc	IPMPopillia	IPMPopillia_SM_SJ_2022	PreservedSpecimen	9965eb09-b8ae-4608-902a-6c0e5506bccd	M. Teixeira | A. PeÃ±alver | M. Calvet	2	individuals	adult	indeterminate	SG_SM_1	P. A. V. Borges | M. Teixeira	2022	Lumbricidae	Animalia	Annelida	Clitellata	Crassiclitellata	Lumbricidae				family
SG_SM_2	PhysicalObject	https://creativecommons.org/licenses/by/4.0/legalcode	0a80feca-b411-428a-a34e-c5c2fa07cdba	854c57d3-2447-4b8b-bb9e-b66a6b17ba1d	UAc	IPMPopillia	IPMPopillia_SM_SJ_2022	PreservedSpecimen	c74ba134-f002-4bc3-bb9e-a04d424fa6b1	M. Teixeira | A. PeÃ±alver | M. Calvet	1	individuals	adult	indeterminate	SG_SM_2	P. A. V. Borges | M. Teixeira	2022	Lumbricidae	Animalia	Annelida	Clitellata	Crassiclitellata	Lumbricidae				family
SG_SM_3	PhysicalObject	https://creativecommons.org/licenses/by/4.0/legalcode	0a80feca-b411-428a-a34e-c5c2fa07cdba	854c57d3-2447-4b8b-bb9e-b66a6b17ba1d	UAc	IPMPopillia	IPMPopillia_SM_SJ_2022	PreservedSpecimen	d2319e38-6860-458b-b189-4fdc54dd2015	M. Teixeira | A. PeÃ±alver | M. Calvet	1	individuals	adult	indeterminate	SG_SM_3	P. A. V. Borges | M. Teixeira	2022	Lumbricidae	Animalia	Annelida	Clitellata	Crassiclitellata	Lumbricidae				family
SG_SM_4	PhysicalObject	https://creativecommons.org/licenses/by/4.0/legalcode	0a80feca-b411-428a-a34e-c5c2fa07cdba	854c57d3-2447-4b8b-bb9e-b66a6b17ba1d	UAc	IPMPopillia	IPMPopillia_SM_SJ_2022	PreservedSpecimen	157a9eb1-f901-4193-9d0f-ce07abfb83ab	M. Teixeira | A. PeÃ±alver | M. Calvet	2	individuals	adult	indeterminate	SG_SM_4	P. A. V. Borges | M. Teixeira	2022	Lumbricidae	Animalia	Annelida	Clitellata	Crassiclitellata	Lumbricidae				family
SG_SM_5	PhysicalObject	https://creativecommons.org/licenses/by/4.0/legalcode	0a80feca-b411-428a-a34e-c5c2fa07cdba	854c57d3-2447-4b8b-bb9e-b66a6b17ba1d	UAc	IPMPopillia	IPMPopillia_SM_SJ_2022	PreservedSpecimen	da36c249-b4cd-4fc4-ad50-fec967917730	M. Teixeira | A. PeÃ±alver | M. Calvet	1	individuals	adult	indeterminate	SG_SM_5	P. A. V. Borges | M. Teixeira	2022	Lumbricidae	Animalia	Annelida	Clitellata	Crassiclitellata	Lumbricidae				family
SG_SM_6	PhysicalObject	https://creativecommons.org/licenses/by/4.0/legalcode	0a80feca-b411-428a-a34e-c5c2fa07cdba	854c57d3-2447-4b8b-bb9e-b66a6b17ba1d	UAc	IPMPopillia	IPMPopillia_SM_SJ_2022	PreservedSpecimen	c0d01bc5-89c5-42da-895e-97b5ec6f41ca	M. Teixeira | A. PeÃ±alver | M. Calvet	1	individuals	adult	indeterminate	SG_SM_6	P. A. V. Borges | M. Teixeira	2022	Lumbricidae	Animalia	Annelida	Clitellata	Crassiclitellata	Lumbricidae				family
SG_SM_7	PhysicalObject	https://creativecommons.org/licenses/by/4.0/legalcode	0a80feca-b411-428a-a34e-c5c2fa07cdba	854c57d3-2447-4b8b-bb9e-b66a6b17ba1d	UAc	IPMPopillia	IPMPopillia_SM_SJ_2022	PreservedSpecimen	18cde1df-8163-43ad-98e0-de4aa4abfd8c	M. Teixeira | A. PeÃ±alver | M. Calvet	4	individuals	adult	indeterminate	SG_SM_7	P. A. V. Borges | M. Teixeira	2022	Lumbricidae	Animalia	Annelida	Clitellata	Crassiclitellata	Lumbricidae				family
SG_SM_8	PhysicalObject	https://creativecommons.org/licenses/by/4.0/legalcode	0a80feca-b411-428a-a34e-c5c2fa07cdba	854c57d3-2447-4b8b-bb9e-b66a6b17ba1d	UAc	IPMPopillia	IPMPopillia_SM_SJ_2022	PreservedSpecimen	944de9c9-700e-4ea4-9baf-464fad5b2af7	M. Teixeira | A. PeÃ±alver | M. Calvet	1	individuals	adult	indeterminate	SG_SM_8	P. A. V. Borges | M. Teixeira	2022	Lumbricidae	Animalia	Annelida	Clitellata	Crassiclitellata	Lumbricidae				family
SG_SM_10	PhysicalObject	https://creativecommons.org/licenses/by/4.0/legalcode	0a80feca-b411-428a-a34e-c5c2fa07cdba	854c57d3-2447-4b8b-bb9e-b66a6b17ba1d	UAc	IPMPopillia	IPMPopillia_SM_SJ_2022	PreservedSpecimen	9aeaa646-3028-4cb8-9c9d-2fee008c8f34	M. Teixeira | A. PeÃ±alver | M. Calvet	1	individuals	adult	indeterminate	SG_SM_10	P. A. V. Borges | M. Teixeira	2022	Lumbricidae	Animalia	Annelida	Clitellata	Crassiclitellata	Lumbricidae				family
SG_SM_15	PhysicalObject	https://creativecommons.org/licenses/by/4.0/legalcode	0a80feca-b411-428a-a34e-c5c2fa07cdba	854c57d3-2447-4b8b-bb9e-b66a6b17ba1d	UAc	IPMPopillia	IPMPopillia_SM_SJ_2022	PreservedSpecimen	71ecbf5b-f810-41cd-b375-0b920bd257b8	M. Teixeira | A. PeÃ±alver | M. Calvet	1	individuals	adult	indeterminate	SG_SM_15	P. A. V. Borges | M. Teixeira	2022	Lumbricidae	Animalia	Annelida	Clitellata	Crassiclitellata	Lumbricidae				family
SG_SM_17	PhysicalObject	https://creativecommons.org/licenses/by/4.0/legalcode	0a80feca-b411-428a-a34e-c5c2fa07cdba	854c57d3-2447-4b8b-bb9e-b66a6b17ba1d	UAc	IPMPopillia	IPMPopillia_SM_SJ_2022	PreservedSpecimen	6db45d9a-fa13-4331-94af-3d24e73cf06a	M. Teixeira | A. PeÃ±alver | M. Calvet	2	individuals	adult	indeterminate	SG_SM_17	P. A. V. Borges | M. Teixeira	2022	Lumbricidae	Animalia	Annelida	Clitellata	Crassiclitellata	Lumbricidae				family
MO_SM_2	PhysicalObject	https://creativecommons.org/licenses/by/4.0/legalcode	0a80feca-b411-428a-a34e-c5c2fa07cdba	854c57d3-2447-4b8b-bb9e-b66a6b17ba1d	UAc	IPMPopillia	IPMPopillia_SM_SJ_2022	PreservedSpecimen	02207373-65a6-4c7e-a093-643a5f68a4c6	M. Teixeira | A. PeÃ±alver | M. Calvet	1	individuals	adult	indeterminate	MO_SM_2	P. A. V. Borges | M. Teixeira	2022	Lumbricidae	Animalia	Annelida	Clitellata	Crassiclitellata	Lumbricidae				family
FR_SM_12	PhysicalObject	https://creativecommons.org/licenses/by/4.0/legalcode	0a80feca-b411-428a-a34e-c5c2fa07cdba	854c57d3-2447-4b8b-bb9e-b66a6b17ba1d	UAc	IPMPopillia	IPMPopillia_SM_SJ_2022	PreservedSpecimen	c935ffcd-7da2-4726-a4ee-269b75728cca	M. Teixeira | A. PeÃ±alver | M. Calvet	1	individuals	adult	indeterminate	FR_SM_12	P. A. V. Borges | M. Teixeira	2022	Lumbricidae	Animalia	Annelida	Clitellata	Crassiclitellata	Lumbricidae				family
FR_SM_16	PhysicalObject	https://creativecommons.org/licenses/by/4.0/legalcode	0a80feca-b411-428a-a34e-c5c2fa07cdba	854c57d3-2447-4b8b-bb9e-b66a6b17ba1d	UAc	IPMPopillia	IPMPopillia_SM_SJ_2022	PreservedSpecimen	eee0044b-cb28-4e9c-9684-4a8a4e73a3eb	M. Teixeira | A. PeÃ±alver | M. Calvet	1	individuals	adult	indeterminate	FR_SM_16	P. A. V. Borges | M. Teixeira	2022	Lumbricidae	Animalia	Annelida	Clitellata	Crassiclitellata	Lumbricidae				family
HR_SM_1	PhysicalObject	https://creativecommons.org/licenses/by/4.0/legalcode	0a80feca-b411-428a-a34e-c5c2fa07cdba	854c57d3-2447-4b8b-bb9e-b66a6b17ba1d	UAc	IPMPopillia	IPMPopillia_SM_SJ_2022	PreservedSpecimen	9497ac04-d5ca-4a17-a16d-d160c11b823f	M. Teixeira | A. PeÃ±alver | M. Calvet	1	individuals	adult	indeterminate	HR_SM_1	P. A. V. Borges | M. Teixeira	2022	Lumbricidae	Animalia	Annelida	Clitellata	Crassiclitellata	Lumbricidae				family
HR_SM_3	PhysicalObject	https://creativecommons.org/licenses/by/4.0/legalcode	0a80feca-b411-428a-a34e-c5c2fa07cdba	854c57d3-2447-4b8b-bb9e-b66a6b17ba1d	UAc	IPMPopillia	IPMPopillia_SM_SJ_2022	PreservedSpecimen	a4ad71ed-a312-447c-8b9f-1d58731da2c4	M. Teixeira | A. PeÃ±alver | M. Calvet	4	individuals	adult	indeterminate	HR_SM_3	P. A. V. Borges | M. Teixeira	2022	Lumbricidae	Animalia	Annelida	Clitellata	Crassiclitellata	Lumbricidae				family
HR_SM_5	PhysicalObject	https://creativecommons.org/licenses/by/4.0/legalcode	0a80feca-b411-428a-a34e-c5c2fa07cdba	854c57d3-2447-4b8b-bb9e-b66a6b17ba1d	UAc	IPMPopillia	IPMPopillia_SM_SJ_2022	PreservedSpecimen	498454de-41d0-4ea4-bb82-5abc0a7bfe51	M. Teixeira | A. PeÃ±alver | M. Calvet	1	individuals	adult	indeterminate	HR_SM_5	P. A. V. Borges | M. Teixeira	2022	Lumbricidae	Animalia	Annelida	Clitellata	Crassiclitellata	Lumbricidae				family
HR_SM_7	PhysicalObject	https://creativecommons.org/licenses/by/4.0/legalcode	0a80feca-b411-428a-a34e-c5c2fa07cdba	854c57d3-2447-4b8b-bb9e-b66a6b17ba1d	UAc	IPMPopillia	IPMPopillia_SM_SJ_2022	PreservedSpecimen	990b840c-88d8-4ca6-8e73-130d48167d5e	M. Teixeira | A. PeÃ±alver | M. Calvet	3	individuals	adult	indeterminate	HR_SM_7	P. A. V. Borges | M. Teixeira	2022	Lumbricidae	Animalia	Annelida	Clitellata	Crassiclitellata	Lumbricidae				family
HR_SM_10	PhysicalObject	https://creativecommons.org/licenses/by/4.0/legalcode	0a80feca-b411-428a-a34e-c5c2fa07cdba	854c57d3-2447-4b8b-bb9e-b66a6b17ba1d	UAc	IPMPopillia	IPMPopillia_SM_SJ_2022	PreservedSpecimen	ca04f8a8-07b7-4f61-9576-6a21e9b686b2	M. Teixeira | A. PeÃ±alver | M. Calvet	3	individuals	adult	indeterminate	HR_SM_10	P. A. V. Borges | M. Teixeira	2022	Lumbricidae	Animalia	Annelida	Clitellata	Crassiclitellata	Lumbricidae				family
JS_SM_11	PhysicalObject	https://creativecommons.org/licenses/by/4.0/legalcode	0a80feca-b411-428a-a34e-c5c2fa07cdba	854c57d3-2447-4b8b-bb9e-b66a6b17ba1d	UAc	IPMPopillia	IPMPopillia_SM_SJ_2022	PreservedSpecimen	83b5b120-3ecf-418a-b366-82b775815763	M. Teixeira | A. PeÃ±alver | M. Calvet	1	individuals	adult	indeterminate	JS_SM_11	P. A. V. Borges | M. Teixeira	2022	Lumbricidae	Animalia	Annelida	Clitellata	Crassiclitellata	Lumbricidae				family
AR_SM_13	PhysicalObject	https://creativecommons.org/licenses/by/4.0/legalcode	0a80feca-b411-428a-a34e-c5c2fa07cdba	854c57d3-2447-4b8b-bb9e-b66a6b17ba1d	UAc	IPMPopillia	IPMPopillia_SM_SJ_2022	PreservedSpecimen	5123feea-11b5-4181-a706-0e0bd82d1e10	M. Teixeira | A. PeÃ±alver | M. Calvet	3	individuals	adult	indeterminate	AR_SM_13	P. A. V. Borges | M. Teixeira	2022	Lumbricidae	Animalia	Annelida	Clitellata	Crassiclitellata	Lumbricidae				family
LRC52_SM_3	PhysicalObject	https://creativecommons.org/licenses/by/4.0/legalcode	0a80feca-b411-428a-a34e-c5c2fa07cdba	854c57d3-2447-4b8b-bb9e-b66a6b17ba1d	UAc	IPMPopillia	IPMPopillia_SM_SJ_2022	PreservedSpecimen	1bf21cb6-eaa7-4263-aade-f345808d2568	M. Teixeira | A. PeÃ±alver | M. Calvet	1	individuals	adult	indeterminate	LRC52_SM_3	P. A. V. Borges | M. Teixeira	2022	Lumbricidae	Animalia	Annelida	Clitellata	Crassiclitellata	Lumbricidae				family
LRC52_SM_4	PhysicalObject	https://creativecommons.org/licenses/by/4.0/legalcode	0a80feca-b411-428a-a34e-c5c2fa07cdba	854c57d3-2447-4b8b-bb9e-b66a6b17ba1d	UAc	IPMPopillia	IPMPopillia_SM_SJ_2022	PreservedSpecimen	54c98c61-abd8-405f-991c-202da120d12d	M. Teixeira | A. PeÃ±alver | M. Calvet	1	individuals	adult	indeterminate	LRC52_SM_4	P. A. V. Borges | M. Teixeira	2022	Lumbricidae	Animalia	Annelida	Clitellata	Crassiclitellata	Lumbricidae				family
LRC52_SM_13	PhysicalObject	https://creativecommons.org/licenses/by/4.0/legalcode	0a80feca-b411-428a-a34e-c5c2fa07cdba	854c57d3-2447-4b8b-bb9e-b66a6b17ba1d	UAc	IPMPopillia	IPMPopillia_SM_SJ_2022	PreservedSpecimen	0ca57ef3-7ba3-46ac-b1da-b931bf18e70e	M. Teixeira | A. PeÃ±alver | M. Calvet	1	individuals	adult	indeterminate	LRC52_SM_13	P. A. V. Borges | M. Teixeira	2022	Lumbricidae	Animalia	Annelida	Clitellata	Crassiclitellata	Lumbricidae				family
RC53_SM_4	PhysicalObject	https://creativecommons.org/licenses/by/4.0/legalcode	0a80feca-b411-428a-a34e-c5c2fa07cdba	854c57d3-2447-4b8b-bb9e-b66a6b17ba1d	UAc	IPMPopillia	IPMPopillia_SM_SJ_2022	PreservedSpecimen	3e671e50-237b-453a-a3ba-6562c251b462	M. Teixeira | A. PeÃ±alver | M. Calvet	1	individuals	adult	indeterminate	RC53_SM_4	P. A. V. Borges | M. Teixeira	2022	Lumbricidae	Animalia	Annelida	Clitellata	Crassiclitellata	Lumbricidae				family
PL_SM_6	PhysicalObject	https://creativecommons.org/licenses/by/4.0/legalcode	0a80feca-b411-428a-a34e-c5c2fa07cdba	854c57d3-2447-4b8b-bb9e-b66a6b17ba1d	UAc	IPMPopillia	IPMPopillia_SM_SJ_2022	PreservedSpecimen	3e357fe6-014f-414b-b50d-6a1ebc5e9845	M. Teixeira | A. PeÃ±alver | M. Calvet	1	individuals	adult	indeterminate	PL_SM_6	P. A. V. Borges | M. Teixeira	2022	Lumbricidae	Animalia	Annelida	Clitellata	Crassiclitellata	Lumbricidae				family
LJB_SM_1	PhysicalObject	https://creativecommons.org/licenses/by/4.0/legalcode	0a80feca-b411-428a-a34e-c5c2fa07cdba	854c57d3-2447-4b8b-bb9e-b66a6b17ba1d	UAc	IPMPopillia	IPMPopillia_SM_SJ_2022	PreservedSpecimen	ec42bfac-8a04-467f-a5ca-12941db1b3a6	M. Teixeira | A. PeÃ±alver | M. Calvet	1	individuals	adult	indeterminate	LJB_SM_1	P. A. V. Borges | M. Teixeira	2022	Lumbricidae	Animalia	Annelida	Clitellata	Crassiclitellata	Lumbricidae				family
LJB_SM_5	PhysicalObject	https://creativecommons.org/licenses/by/4.0/legalcode	0a80feca-b411-428a-a34e-c5c2fa07cdba	854c57d3-2447-4b8b-bb9e-b66a6b17ba1d	UAc	IPMPopillia	IPMPopillia_SM_SJ_2022	PreservedSpecimen	32562d76-9f16-4984-847c-424c69412164	M. Teixeira | A. PeÃ±alver | M. Calvet	8	individuals	adult	indeterminate	LJB_SM_5	P. A. V. Borges | M. Teixeira	2022	Lumbricidae	Animalia	Annelida	Clitellata	Crassiclitellata	Lumbricidae				family
LJB_SM_6	PhysicalObject	https://creativecommons.org/licenses/by/4.0/legalcode	0a80feca-b411-428a-a34e-c5c2fa07cdba	854c57d3-2447-4b8b-bb9e-b66a6b17ba1d	UAc	IPMPopillia	IPMPopillia_SM_SJ_2022	PreservedSpecimen	a94fa59d-c8fc-4c6c-8443-9e695c2b9272	M. Teixeira | A. PeÃ±alver | M. Calvet	2	individuals	adult	indeterminate	LJB_SM_6	P. A. V. Borges | M. Teixeira	2022	Lumbricidae	Animalia	Annelida	Clitellata	Crassiclitellata	Lumbricidae				family
LJB_SM_11	PhysicalObject	https://creativecommons.org/licenses/by/4.0/legalcode	0a80feca-b411-428a-a34e-c5c2fa07cdba	854c57d3-2447-4b8b-bb9e-b66a6b17ba1d	UAc	IPMPopillia	IPMPopillia_SM_SJ_2022	PreservedSpecimen	cea09f41-b752-4b87-a693-22f9c329e510	M. Teixeira | A. PeÃ±alver | M. Calvet	1	individuals	adult	indeterminate	LJB_SM_11	P. A. V. Borges | M. Teixeira	2022	Lumbricidae	Animalia	Annelida	Clitellata	Crassiclitellata	Lumbricidae				family
LJB_SM_12	PhysicalObject	https://creativecommons.org/licenses/by/4.0/legalcode	0a80feca-b411-428a-a34e-c5c2fa07cdba	854c57d3-2447-4b8b-bb9e-b66a6b17ba1d	UAc	IPMPopillia	IPMPopillia_SM_SJ_2022	PreservedSpecimen	488c6430-c4aa-41e9-bd98-816a177e1b0c	M. Teixeira | A. PeÃ±alver | M. Calvet	1	individuals	adult	indeterminate	LJB_SM_12	P. A. V. Borges | M. Teixeira	2022	Lumbricidae	Animalia	Annelida	Clitellata	Crassiclitellata	Lumbricidae				family
LJB_SM_14	PhysicalObject	https://creativecommons.org/licenses/by/4.0/legalcode	0a80feca-b411-428a-a34e-c5c2fa07cdba	854c57d3-2447-4b8b-bb9e-b66a6b17ba1d	UAc	IPMPopillia	IPMPopillia_SM_SJ_2022	PreservedSpecimen	5a3e981d-a203-4f54-b9a0-05b8e689cb3c	M. Teixeira | A. PeÃ±alver | M. Calvet	2	individuals	adult	indeterminate	LJB_SM_14	P. A. V. Borges | M. Teixeira	2022	Lumbricidae	Animalia	Annelida	Clitellata	Crassiclitellata	Lumbricidae				family
LJB_SM_17	PhysicalObject	https://creativecommons.org/licenses/by/4.0/legalcode	0a80feca-b411-428a-a34e-c5c2fa07cdba	854c57d3-2447-4b8b-bb9e-b66a6b17ba1d	UAc	IPMPopillia	IPMPopillia_SM_SJ_2022	PreservedSpecimen	16e7257c-9083-4e41-88d4-58e906de1de1	M. Teixeira | A. PeÃ±alver | M. Calvet	12	individuals	adult	indeterminate	LJB_SM_17	P. A. V. Borges | M. Teixeira	2022	Lumbricidae	Animalia	Annelida	Clitellata	Crassiclitellata	Lumbricidae				family
LJB_SM_18	PhysicalObject	https://creativecommons.org/licenses/by/4.0/legalcode	0a80feca-b411-428a-a34e-c5c2fa07cdba	854c57d3-2447-4b8b-bb9e-b66a6b17ba1d	UAc	IPMPopillia	IPMPopillia_SM_SJ_2022	PreservedSpecimen	09e39a29-0ab5-4240-8827-57649a153595	M. Teixeira | A. PeÃ±alver | M. Calvet	3	individuals	adult	indeterminate	LJB_SM_18	P. A. V. Borges | M. Teixeira	2022	Lumbricidae	Animalia	Annelida	Clitellata	Crassiclitellata	Lumbricidae				family
RC52_SM_3	PhysicalObject	https://creativecommons.org/licenses/by/4.0/legalcode	0a80feca-b411-428a-a34e-c5c2fa07cdba	854c57d3-2447-4b8b-bb9e-b66a6b17ba1d	UAc	IPMPopillia	IPMPopillia_SM_SJ_2022	PreservedSpecimen	fb771430-a4cd-4268-bcef-9640a59ec01f	M. Teixeira | A. PeÃ±alver | M. Calvet	1	individuals	adult	indeterminate	RC52_SM_3	P. A. V. Borges | M. Teixeira	2022	Lumbricidae	Animalia	Annelida	Clitellata	Crassiclitellata	Lumbricidae				family
RC52_SM_8	PhysicalObject	https://creativecommons.org/licenses/by/4.0/legalcode	0a80feca-b411-428a-a34e-c5c2fa07cdba	854c57d3-2447-4b8b-bb9e-b66a6b17ba1d	UAc	IPMPopillia	IPMPopillia_SM_SJ_2022	PreservedSpecimen	783510b6-87f3-432d-b54b-5ce8c78c1986	M. Teixeira | A. PeÃ±alver | M. Calvet	4	individuals	adult	indeterminate	RC52_SM_8	P. A. V. Borges | M. Teixeira	2022	Lumbricidae	Animalia	Annelida	Clitellata	Crassiclitellata	Lumbricidae				family
RC52_SM_8	PhysicalObject	https://creativecommons.org/licenses/by/4.0/legalcode	0a80feca-b411-428a-a34e-c5c2fa07cdba	854c57d3-2447-4b8b-bb9e-b66a6b17ba1d	UAc	IPMPopillia	IPMPopillia_SM_SJ_2022	PreservedSpecimen	e6554a87-73ff-4cde-b4b4-bae791141968	M. Teixeira | A. PeÃ±alver | M. Calvet	2	individuals	adult	indeterminate	RC52_SM_8	P. A. V. Borges | M. Teixeira	2022	Lumbricidae	Animalia	Annelida	Clitellata	Crassiclitellata	Lumbricidae				family
RC52_SM_10	PhysicalObject	https://creativecommons.org/licenses/by/4.0/legalcode	0a80feca-b411-428a-a34e-c5c2fa07cdba	854c57d3-2447-4b8b-bb9e-b66a6b17ba1d	UAc	IPMPopillia	IPMPopillia_SM_SJ_2022	PreservedSpecimen	23e8e4dc-a4a5-4f6a-a4ee-59b222ab38fa	M. Teixeira | A. PeÃ±alver | M. Calvet	1	individuals	adult	indeterminate	RC52_SM_10	P. A. V. Borges | M. Teixeira	2022	Lumbricidae	Animalia	Annelida	Clitellata	Crassiclitellata	Lumbricidae				family
RC52_SM_11	PhysicalObject	https://creativecommons.org/licenses/by/4.0/legalcode	0a80feca-b411-428a-a34e-c5c2fa07cdba	854c57d3-2447-4b8b-bb9e-b66a6b17ba1d	UAc	IPMPopillia	IPMPopillia_SM_SJ_2022	PreservedSpecimen	97bcdb8e-af07-454e-b5f0-c267471d4f4f	M. Teixeira | A. PeÃ±alver | M. Calvet	11	individuals	adult	indeterminate	RC52_SM_11	P. A. V. Borges | M. Teixeira	2022	Lumbricidae	Animalia	Annelida	Clitellata	Crassiclitellata	Lumbricidae				family
RC52_SM_14	PhysicalObject	https://creativecommons.org/licenses/by/4.0/legalcode	0a80feca-b411-428a-a34e-c5c2fa07cdba	854c57d3-2447-4b8b-bb9e-b66a6b17ba1d	UAc	IPMPopillia	IPMPopillia_SM_SJ_2022	PreservedSpecimen	69204991-df66-4c6c-b8f3-2aec4e42b0df	M. Teixeira | A. PeÃ±alver | M. Calvet	1	individuals	adult	indeterminate	RC52_SM_14	P. A. V. Borges | M. Teixeira	2022	Lumbricidae	Animalia	Annelida	Clitellata	Crassiclitellata	Lumbricidae				family
RC_SJ_16	PhysicalObject	https://creativecommons.org/licenses/by/4.0/legalcode	0a80feca-b411-428a-a34e-c5c2fa07cdba	854c57d3-2447-4b8b-bb9e-b66a6b17ba1d	UAc	IPMPopillia	IPMPopillia_SM_SJ_2022	PreservedSpecimen	df339dac-d91a-46bb-a9ac-f190245e6531	M. Teixeira | A. PeÃ±alver | M. Calvet	1	individuals	adult	indeterminate	RC_SJ_16	P. A. V. Borges | M. Teixeira	2022	Lumbricidae	Animalia	Annelida	Clitellata	Crassiclitellata	Lumbricidae				family
RC53_SM_6	PhysicalObject	https://creativecommons.org/licenses/by/4.0/legalcode	0a80feca-b411-428a-a34e-c5c2fa07cdba	854c57d3-2447-4b8b-bb9e-b66a6b17ba1d	UAc	IPMPopillia	IPMPopillia_SM_SJ_2022	PreservedSpecimen	e87bcae1-8595-4463-a9ef-59cc41f48212	M. Teixeira | A. PeÃ±alver | M. Calvet	1	individuals	adult	indeterminate	RC53_SM_6	P. A. V. Borges | M. Teixeira	2022	Platyhelminthes	Animalia	Platyhelminthes							phylum
RC53_SM_14	PhysicalObject	https://creativecommons.org/licenses/by/4.0/legalcode	0a80feca-b411-428a-a34e-c5c2fa07cdba	854c57d3-2447-4b8b-bb9e-b66a6b17ba1d	UAc	IPMPopillia	IPMPopillia_SM_SJ_2022	PreservedSpecimen	9a5a00f8-625b-4e73-bfca-1acc462c637b	M. Teixeira | A. PeÃ±alver | M. Calvet	2	individuals	adult	indeterminate	RC53_SM_14	P. A. V. Borges | M. Teixeira	2022	Platyhelminthes	Animalia	Platyhelminthes							phylum
SG_SM_1	PhysicalObject	https://creativecommons.org/licenses/by/4.0/legalcode	0a80feca-b411-428a-a34e-c5c2fa07cdba	854c57d3-2447-4b8b-bb9e-b66a6b17ba1d	UAc	IPMPopillia	IPMPopillia_SM_SJ_2022	PreservedSpecimen	970457f8-2cfc-44f5-a85a-f56e0e8d795d	M. Teixeira | A. PeÃ±alver | M. Calvet	43	individuals	adult	indeterminate	SG_SM_1	P. A. V. Borges | M. Teixeira	2022	Formicidae	Animalia	Arthropoda	Insecta	Hymenoptera	Formicidae				family
SG_SM_2	PhysicalObject	https://creativecommons.org/licenses/by/4.0/legalcode	0a80feca-b411-428a-a34e-c5c2fa07cdba	854c57d3-2447-4b8b-bb9e-b66a6b17ba1d	UAc	IPMPopillia	IPMPopillia_SM_SJ_2022	PreservedSpecimen	693a39f2-0df6-46aa-b81f-db6f673599fb	M. Teixeira | A. PeÃ±alver | M. Calvet	21	individuals	adult	indeterminate	SG_SM_2	P. A. V. Borges | M. Teixeira	2022	Formicidae	Animalia	Arthropoda	Insecta	Hymenoptera	Formicidae				family
SG_SM_3	PhysicalObject	https://creativecommons.org/licenses/by/4.0/legalcode	0a80feca-b411-428a-a34e-c5c2fa07cdba	854c57d3-2447-4b8b-bb9e-b66a6b17ba1d	UAc	IPMPopillia	IPMPopillia_SM_SJ_2022	PreservedSpecimen	205fd923-a751-4098-bdbb-2a529cba29ac	M. Teixeira | A. PeÃ±alver | M. Calvet	11	individuals	adult	indeterminate	SG_SM_3	P. A. V. Borges | M. Teixeira	2022	Formicidae	Animalia	Arthropoda	Insecta	Hymenoptera	Formicidae				family
SG_SM_4	PhysicalObject	https://creativecommons.org/licenses/by/4.0/legalcode	0a80feca-b411-428a-a34e-c5c2fa07cdba	854c57d3-2447-4b8b-bb9e-b66a6b17ba1d	UAc	IPMPopillia	IPMPopillia_SM_SJ_2022	PreservedSpecimen	eec8f73b-8fb5-40c4-9121-d326aa0752bf	M. Teixeira | A. PeÃ±alver | M. Calvet	32	individuals	adult	indeterminate	SG_SM_4	P. A. V. Borges | M. Teixeira	2022	Formicidae	Animalia	Arthropoda	Insecta	Hymenoptera	Formicidae				family
SG_SM_5	PhysicalObject	https://creativecommons.org/licenses/by/4.0/legalcode	0a80feca-b411-428a-a34e-c5c2fa07cdba	854c57d3-2447-4b8b-bb9e-b66a6b17ba1d	UAc	IPMPopillia	IPMPopillia_SM_SJ_2022	PreservedSpecimen	571699ca-3660-4798-93d0-15637b9140eb	M. Teixeira | A. PeÃ±alver | M. Calvet	53	individuals	adult	indeterminate	SG_SM_5	P. A. V. Borges | M. Teixeira	2022	Formicidae	Animalia	Arthropoda	Insecta	Hymenoptera	Formicidae				family
SG_SM_6	PhysicalObject	https://creativecommons.org/licenses/by/4.0/legalcode	0a80feca-b411-428a-a34e-c5c2fa07cdba	854c57d3-2447-4b8b-bb9e-b66a6b17ba1d	UAc	IPMPopillia	IPMPopillia_SM_SJ_2022	PreservedSpecimen	27d6eb04-1e93-4f07-bf26-076e6802707a	M. Teixeira | A. PeÃ±alver | M. Calvet	36	individuals	adult	indeterminate	SG_SM_6	P. A. V. Borges | M. Teixeira	2022	Formicidae	Animalia	Arthropoda	Insecta	Hymenoptera	Formicidae				family
SG_SM_7	PhysicalObject	https://creativecommons.org/licenses/by/4.0/legalcode	0a80feca-b411-428a-a34e-c5c2fa07cdba	854c57d3-2447-4b8b-bb9e-b66a6b17ba1d	UAc	IPMPopillia	IPMPopillia_SM_SJ_2022	PreservedSpecimen	1f3aa542-8057-4747-9c52-903ef7544fc5	M. Teixeira | A. PeÃ±alver | M. Calvet	35	individuals	adult	indeterminate	SG_SM_7	P. A. V. Borges | M. Teixeira	2022	Formicidae	Animalia	Arthropoda	Insecta	Hymenoptera	Formicidae				family
SG_SM_8	PhysicalObject	https://creativecommons.org/licenses/by/4.0/legalcode	0a80feca-b411-428a-a34e-c5c2fa07cdba	854c57d3-2447-4b8b-bb9e-b66a6b17ba1d	UAc	IPMPopillia	IPMPopillia_SM_SJ_2022	PreservedSpecimen	baa6df0e-5872-42d3-bb02-8cab5332f924	M. Teixeira | A. PeÃ±alver | M. Calvet	36	individuals	adult	indeterminate	SG_SM_8	P. A. V. Borges | M. Teixeira	2022	Formicidae	Animalia	Arthropoda	Insecta	Hymenoptera	Formicidae				family
SG_SM_9	PhysicalObject	https://creativecommons.org/licenses/by/4.0/legalcode	0a80feca-b411-428a-a34e-c5c2fa07cdba	854c57d3-2447-4b8b-bb9e-b66a6b17ba1d	UAc	IPMPopillia	IPMPopillia_SM_SJ_2022	PreservedSpecimen	c3f99fbd-0014-4bb5-9ab2-3d7e1764c358	M. Teixeira | A. PeÃ±alver | M. Calvet	16	individuals	adult	indeterminate	SG_SM_9	P. A. V. Borges | M. Teixeira	2022	Formicidae	Animalia	Arthropoda	Insecta	Hymenoptera	Formicidae				family
SG_SM_10	PhysicalObject	https://creativecommons.org/licenses/by/4.0/legalcode	0a80feca-b411-428a-a34e-c5c2fa07cdba	854c57d3-2447-4b8b-bb9e-b66a6b17ba1d	UAc	IPMPopillia	IPMPopillia_SM_SJ_2022	PreservedSpecimen	3b3374a5-7025-4a5c-9fac-0d4794c3b858	M. Teixeira | A. PeÃ±alver | M. Calvet	11	individuals	adult	indeterminate	SG_SM_10	P. A. V. Borges | M. Teixeira	2022	Formicidae	Animalia	Arthropoda	Insecta	Hymenoptera	Formicidae				family
SG_SM_11	PhysicalObject	https://creativecommons.org/licenses/by/4.0/legalcode	0a80feca-b411-428a-a34e-c5c2fa07cdba	854c57d3-2447-4b8b-bb9e-b66a6b17ba1d	UAc	IPMPopillia	IPMPopillia_SM_SJ_2022	PreservedSpecimen	c997105d-b5ef-4343-b93b-4b0755991865	M. Teixeira | A. PeÃ±alver | M. Calvet	12	individuals	adult	indeterminate	SG_SM_11	P. A. V. Borges | M. Teixeira	2022	Formicidae	Animalia	Arthropoda	Insecta	Hymenoptera	Formicidae				family
SG_SM_12	PhysicalObject	https://creativecommons.org/licenses/by/4.0/legalcode	0a80feca-b411-428a-a34e-c5c2fa07cdba	854c57d3-2447-4b8b-bb9e-b66a6b17ba1d	UAc	IPMPopillia	IPMPopillia_SM_SJ_2022	PreservedSpecimen	887d1863-51ab-462f-b82d-0720afb61929	M. Teixeira | A. PeÃ±alver | M. Calvet	22	individuals	adult	indeterminate	SG_SM_12	P. A. V. Borges | M. Teixeira	2022	Formicidae	Animalia	Arthropoda	Insecta	Hymenoptera	Formicidae				family
SG_SM_13	PhysicalObject	https://creativecommons.org/licenses/by/4.0/legalcode	0a80feca-b411-428a-a34e-c5c2fa07cdba	854c57d3-2447-4b8b-bb9e-b66a6b17ba1d	UAc	IPMPopillia	IPMPopillia_SM_SJ_2022	PreservedSpecimen	abf652ce-20c2-4c16-ab23-2f3d2e6e9a31	M. Teixeira | A. PeÃ±alver | M. Calvet	35	individuals	adult	indeterminate	SG_SM_13	P. A. V. Borges | M. Teixeira	2022	Formicidae	Animalia	Arthropoda	Insecta	Hymenoptera	Formicidae				family
SG_SM_14	PhysicalObject	https://creativecommons.org/licenses/by/4.0/legalcode	0a80feca-b411-428a-a34e-c5c2fa07cdba	854c57d3-2447-4b8b-bb9e-b66a6b17ba1d	UAc	IPMPopillia	IPMPopillia_SM_SJ_2022	PreservedSpecimen	769af4fa-1e29-40ad-8bd1-2031dc59727b	M. Teixeira | A. PeÃ±alver | M. Calvet	14	individuals	adult	indeterminate	SG_SM_14	P. A. V. Borges | M. Teixeira	2022	Formicidae	Animalia	Arthropoda	Insecta	Hymenoptera	Formicidae				family
SG_SM_15	PhysicalObject	https://creativecommons.org/licenses/by/4.0/legalcode	0a80feca-b411-428a-a34e-c5c2fa07cdba	854c57d3-2447-4b8b-bb9e-b66a6b17ba1d	UAc	IPMPopillia	IPMPopillia_SM_SJ_2022	PreservedSpecimen	a326b886-f99d-4477-8264-e359adef6abe	M. Teixeira | A. PeÃ±alver | M. Calvet	24	individuals	adult	indeterminate	SG_SM_15	P. A. V. Borges | M. Teixeira	2022	Formicidae	Animalia	Arthropoda	Insecta	Hymenoptera	Formicidae				family
SG_SM_16	PhysicalObject	https://creativecommons.org/licenses/by/4.0/legalcode	0a80feca-b411-428a-a34e-c5c2fa07cdba	854c57d3-2447-4b8b-bb9e-b66a6b17ba1d	UAc	IPMPopillia	IPMPopillia_SM_SJ_2022	PreservedSpecimen	31d6450b-78c1-422e-8680-34cc7218ea04	M. Teixeira | A. PeÃ±alver | M. Calvet	26	individuals	adult	indeterminate	SG_SM_16	P. A. V. Borges | M. Teixeira	2022	Formicidae	Animalia	Arthropoda	Insecta	Hymenoptera	Formicidae				family
SG_SM_17	PhysicalObject	https://creativecommons.org/licenses/by/4.0/legalcode	0a80feca-b411-428a-a34e-c5c2fa07cdba	854c57d3-2447-4b8b-bb9e-b66a6b17ba1d	UAc	IPMPopillia	IPMPopillia_SM_SJ_2022	PreservedSpecimen	c41d7eaf-dc53-4f1a-a436-89c169efcce5	M. Teixeira | A. PeÃ±alver | M. Calvet	23	individuals	adult	indeterminate	SG_SM_17	P. A. V. Borges | M. Teixeira	2022	Formicidae	Animalia	Arthropoda	Insecta	Hymenoptera	Formicidae				family
SG_SM_18	PhysicalObject	https://creativecommons.org/licenses/by/4.0/legalcode	0a80feca-b411-428a-a34e-c5c2fa07cdba	854c57d3-2447-4b8b-bb9e-b66a6b17ba1d	UAc	IPMPopillia	IPMPopillia_SM_SJ_2022	PreservedSpecimen	b1c005a7-7419-4e41-9477-f33cd90d6d75	M. Teixeira | A. PeÃ±alver | M. Calvet	15	individuals	adult	indeterminate	SG_SM_18	P. A. V. Borges | M. Teixeira	2022	Formicidae	Animalia	Arthropoda	Insecta	Hymenoptera	Formicidae				family
MO_SM_1	PhysicalObject	https://creativecommons.org/licenses/by/4.0/legalcode	0a80feca-b411-428a-a34e-c5c2fa07cdba	854c57d3-2447-4b8b-bb9e-b66a6b17ba1d	UAc	IPMPopillia	IPMPopillia_SM_SJ_2022	PreservedSpecimen	324da948-6504-4733-8f40-257c89878d09	M. Teixeira | A. PeÃ±alver | M. Calvet	1	individuals	adult	indeterminate	MO_SM_1	P. A. V. Borges | M. Teixeira	2022	Formicidae	Animalia	Arthropoda	Insecta	Hymenoptera	Formicidae				family
MO_SM_2	PhysicalObject	https://creativecommons.org/licenses/by/4.0/legalcode	0a80feca-b411-428a-a34e-c5c2fa07cdba	854c57d3-2447-4b8b-bb9e-b66a6b17ba1d	UAc	IPMPopillia	IPMPopillia_SM_SJ_2022	PreservedSpecimen	9fca9cad-a99e-44fe-ade1-fb9b5850efa9	M. Teixeira | A. PeÃ±alver | M. Calvet	16	individuals	adult	indeterminate	MO_SM_2	P. A. V. Borges | M. Teixeira	2022	Formicidae	Animalia	Arthropoda	Insecta	Hymenoptera	Formicidae				family
MO_SM_3	PhysicalObject	https://creativecommons.org/licenses/by/4.0/legalcode	0a80feca-b411-428a-a34e-c5c2fa07cdba	854c57d3-2447-4b8b-bb9e-b66a6b17ba1d	UAc	IPMPopillia	IPMPopillia_SM_SJ_2022	PreservedSpecimen	df109e1a-4d5b-46ef-8bd4-10f37ed3e625	M. Teixeira | A. PeÃ±alver | M. Calvet	14	individuals	adult	indeterminate	MO_SM_3	P. A. V. Borges | M. Teixeira	2022	Formicidae	Animalia	Arthropoda	Insecta	Hymenoptera	Formicidae				family
MO_SM_4	PhysicalObject	https://creativecommons.org/licenses/by/4.0/legalcode	0a80feca-b411-428a-a34e-c5c2fa07cdba	854c57d3-2447-4b8b-bb9e-b66a6b17ba1d	UAc	IPMPopillia	IPMPopillia_SM_SJ_2022	PreservedSpecimen	6073ee54-ae33-43df-b24b-6e6a3dd6c390	M. Teixeira | A. PeÃ±alver | M. Calvet	16	individuals	adult	indeterminate	MO_SM_4	P. A. V. Borges | M. Teixeira	2022	Formicidae	Animalia	Arthropoda	Insecta	Hymenoptera	Formicidae				family
MO_SM_6	PhysicalObject	https://creativecommons.org/licenses/by/4.0/legalcode	0a80feca-b411-428a-a34e-c5c2fa07cdba	854c57d3-2447-4b8b-bb9e-b66a6b17ba1d	UAc	IPMPopillia	IPMPopillia_SM_SJ_2022	PreservedSpecimen	a18b8285-349b-4556-a5cc-10f80cb531d0	M. Teixeira | A. PeÃ±alver | M. Calvet	23	individuals	adult	indeterminate	MO_SM_6	P. A. V. Borges | M. Teixeira	2022	Formicidae	Animalia	Arthropoda	Insecta	Hymenoptera	Formicidae				family
MO_SM_7	PhysicalObject	https://creativecommons.org/licenses/by/4.0/legalcode	0a80feca-b411-428a-a34e-c5c2fa07cdba	854c57d3-2447-4b8b-bb9e-b66a6b17ba1d	UAc	IPMPopillia	IPMPopillia_SM_SJ_2022	PreservedSpecimen	a798b18c-3c09-4998-92b4-8ca1e4a5e0d9	M. Teixeira | A. PeÃ±alver | M. Calvet	20	individuals	adult	indeterminate	MO_SM_7	P. A. V. Borges | M. Teixeira	2022	Formicidae	Animalia	Arthropoda	Insecta	Hymenoptera	Formicidae				family
MO_SM_8	PhysicalObject	https://creativecommons.org/licenses/by/4.0/legalcode	0a80feca-b411-428a-a34e-c5c2fa07cdba	854c57d3-2447-4b8b-bb9e-b66a6b17ba1d	UAc	IPMPopillia	IPMPopillia_SM_SJ_2022	PreservedSpecimen	f0ea2991-c71c-421d-ae63-335be9dcf41d	M. Teixeira | A. PeÃ±alver | M. Calvet	9	individuals	adult	indeterminate	MO_SM_8	P. A. V. Borges | M. Teixeira	2022	Formicidae	Animalia	Arthropoda	Insecta	Hymenoptera	Formicidae				family
MO_SM_9	PhysicalObject	https://creativecommons.org/licenses/by/4.0/legalcode	0a80feca-b411-428a-a34e-c5c2fa07cdba	854c57d3-2447-4b8b-bb9e-b66a6b17ba1d	UAc	IPMPopillia	IPMPopillia_SM_SJ_2022	PreservedSpecimen	984e30e5-cf78-466d-961b-ac013fb03c8a	M. Teixeira | A. PeÃ±alver | M. Calvet	41	individuals	adult	indeterminate	MO_SM_9	P. A. V. Borges | M. Teixeira	2022	Formicidae	Animalia	Arthropoda	Insecta	Hymenoptera	Formicidae				family
MO_SM_10	PhysicalObject	https://creativecommons.org/licenses/by/4.0/legalcode	0a80feca-b411-428a-a34e-c5c2fa07cdba	854c57d3-2447-4b8b-bb9e-b66a6b17ba1d	UAc	IPMPopillia	IPMPopillia_SM_SJ_2022	PreservedSpecimen	3b69de9c-b748-4e9b-9126-3344c5799472	M. Teixeira | A. PeÃ±alver | M. Calvet	6	individuals	adult	indeterminate	MO_SM_10	P. A. V. Borges | M. Teixeira	2022	Formicidae	Animalia	Arthropoda	Insecta	Hymenoptera	Formicidae				family
MO_SM_11	PhysicalObject	https://creativecommons.org/licenses/by/4.0/legalcode	0a80feca-b411-428a-a34e-c5c2fa07cdba	854c57d3-2447-4b8b-bb9e-b66a6b17ba1d	UAc	IPMPopillia	IPMPopillia_SM_SJ_2022	PreservedSpecimen	034b8cda-d8d7-46d6-90e0-004189a66760	M. Teixeira | A. PeÃ±alver | M. Calvet	4	individuals	adult	indeterminate	MO_SM_11	P. A. V. Borges | M. Teixeira	2022	Formicidae	Animalia	Arthropoda	Insecta	Hymenoptera	Formicidae				family
MO_SM_12	PhysicalObject	https://creativecommons.org/licenses/by/4.0/legalcode	0a80feca-b411-428a-a34e-c5c2fa07cdba	854c57d3-2447-4b8b-bb9e-b66a6b17ba1d	UAc	IPMPopillia	IPMPopillia_SM_SJ_2022	PreservedSpecimen	8cc64529-719b-466e-9cbc-149a3eb95650	M. Teixeira | A. PeÃ±alver | M. Calvet	5	individuals	adult	indeterminate	MO_SM_12	P. A. V. Borges | M. Teixeira	2022	Formicidae	Animalia	Arthropoda	Insecta	Hymenoptera	Formicidae				family
MO_SM_13	PhysicalObject	https://creativecommons.org/licenses/by/4.0/legalcode	0a80feca-b411-428a-a34e-c5c2fa07cdba	854c57d3-2447-4b8b-bb9e-b66a6b17ba1d	UAc	IPMPopillia	IPMPopillia_SM_SJ_2022	PreservedSpecimen	1a7f1507-ee8f-4b99-aa10-c4c5a789f595	M. Teixeira | A. PeÃ±alver | M. Calvet	2	individuals	adult	indeterminate	MO_SM_13	P. A. V. Borges | M. Teixeira	2022	Formicidae	Animalia	Arthropoda	Insecta	Hymenoptera	Formicidae				family
MO_SM_14	PhysicalObject	https://creativecommons.org/licenses/by/4.0/legalcode	0a80feca-b411-428a-a34e-c5c2fa07cdba	854c57d3-2447-4b8b-bb9e-b66a6b17ba1d	UAc	IPMPopillia	IPMPopillia_SM_SJ_2022	PreservedSpecimen	00de34bb-3aef-4240-aca3-6c5c81869487	M. Teixeira | A. PeÃ±alver | M. Calvet	16	individuals	adult	indeterminate	MO_SM_14	P. A. V. Borges | M. Teixeira	2022	Formicidae	Animalia	Arthropoda	Insecta	Hymenoptera	Formicidae				family
MO_SM_15	PhysicalObject	https://creativecommons.org/licenses/by/4.0/legalcode	0a80feca-b411-428a-a34e-c5c2fa07cdba	854c57d3-2447-4b8b-bb9e-b66a6b17ba1d	UAc	IPMPopillia	IPMPopillia_SM_SJ_2022	PreservedSpecimen	cc1a9e60-b7db-4b3b-9959-e86b25113e2b	M. Teixeira | A. PeÃ±alver | M. Calvet	8	individuals	adult	indeterminate	MO_SM_15	P. A. V. Borges | M. Teixeira	2022	Formicidae	Animalia	Arthropoda	Insecta	Hymenoptera	Formicidae				family
MO_SM_16	PhysicalObject	https://creativecommons.org/licenses/by/4.0/legalcode	0a80feca-b411-428a-a34e-c5c2fa07cdba	854c57d3-2447-4b8b-bb9e-b66a6b17ba1d	UAc	IPMPopillia	IPMPopillia_SM_SJ_2022	PreservedSpecimen	3bba3f31-a115-4e17-a6fa-df1f22249682	M. Teixeira | A. PeÃ±alver | M. Calvet	15	individuals	adult	indeterminate	MO_SM_16	P. A. V. Borges | M. Teixeira	2022	Formicidae	Animalia	Arthropoda	Insecta	Hymenoptera	Formicidae				family
MO_SM_17	PhysicalObject	https://creativecommons.org/licenses/by/4.0/legalcode	0a80feca-b411-428a-a34e-c5c2fa07cdba	854c57d3-2447-4b8b-bb9e-b66a6b17ba1d	UAc	IPMPopillia	IPMPopillia_SM_SJ_2022	PreservedSpecimen	db372b22-8a15-4df2-a2d3-ce3c3fe5b40a	M. Teixeira | A. PeÃ±alver | M. Calvet	8	individuals	adult	indeterminate	MO_SM_17	P. A. V. Borges | M. Teixeira	2022	Formicidae	Animalia	Arthropoda	Insecta	Hymenoptera	Formicidae				family
MO_SM_18	PhysicalObject	https://creativecommons.org/licenses/by/4.0/legalcode	0a80feca-b411-428a-a34e-c5c2fa07cdba	854c57d3-2447-4b8b-bb9e-b66a6b17ba1d	UAc	IPMPopillia	IPMPopillia_SM_SJ_2022	PreservedSpecimen	65b7b290-5854-4b11-bc3e-71f55753e5c3	M. Teixeira | A. PeÃ±alver | M. Calvet	10	individuals	adult	indeterminate	MO_SM_18	P. A. V. Borges | M. Teixeira	2022	Formicidae	Animalia	Arthropoda	Insecta	Hymenoptera	Formicidae				family
FR_SM_1	PhysicalObject	https://creativecommons.org/licenses/by/4.0/legalcode	0a80feca-b411-428a-a34e-c5c2fa07cdba	854c57d3-2447-4b8b-bb9e-b66a6b17ba1d	UAc	IPMPopillia	IPMPopillia_SM_SJ_2022	PreservedSpecimen	81e991f5-8b38-4d51-8b1d-e51aa0d0b995	M. Teixeira | A. PeÃ±alver | M. Calvet	11	individuals	adult	indeterminate	FR_SM_1	P. A. V. Borges | M. Teixeira	2022	Formicidae	Animalia	Arthropoda	Insecta	Hymenoptera	Formicidae				family
FR_SM_2	PhysicalObject	https://creativecommons.org/licenses/by/4.0/legalcode	0a80feca-b411-428a-a34e-c5c2fa07cdba	854c57d3-2447-4b8b-bb9e-b66a6b17ba1d	UAc	IPMPopillia	IPMPopillia_SM_SJ_2022	PreservedSpecimen	d66d2913-ef73-4cd3-b5f1-de6d1c79a495	M. Teixeira | A. PeÃ±alver | M. Calvet	41	individuals	adult	indeterminate	FR_SM_2	P. A. V. Borges | M. Teixeira	2022	Formicidae	Animalia	Arthropoda	Insecta	Hymenoptera	Formicidae				family
FR_SM_3	PhysicalObject	https://creativecommons.org/licenses/by/4.0/legalcode	0a80feca-b411-428a-a34e-c5c2fa07cdba	854c57d3-2447-4b8b-bb9e-b66a6b17ba1d	UAc	IPMPopillia	IPMPopillia_SM_SJ_2022	PreservedSpecimen	75386e6c-ada7-4db0-8cd5-0a1c399587b6	M. Teixeira | A. PeÃ±alver | M. Calvet	22	individuals	adult	indeterminate	FR_SM_3	P. A. V. Borges | M. Teixeira	2022	Formicidae	Animalia	Arthropoda	Insecta	Hymenoptera	Formicidae				family
FR_SM_4	PhysicalObject	https://creativecommons.org/licenses/by/4.0/legalcode	0a80feca-b411-428a-a34e-c5c2fa07cdba	854c57d3-2447-4b8b-bb9e-b66a6b17ba1d	UAc	IPMPopillia	IPMPopillia_SM_SJ_2022	PreservedSpecimen	36514158-e59c-445e-8a8d-178906e3755a	M. Teixeira | A. PeÃ±alver | M. Calvet	4	individuals	adult	indeterminate	FR_SM_4	P. A. V. Borges | M. Teixeira	2022	Formicidae	Animalia	Arthropoda	Insecta	Hymenoptera	Formicidae				family
FR_SM_5	PhysicalObject	https://creativecommons.org/licenses/by/4.0/legalcode	0a80feca-b411-428a-a34e-c5c2fa07cdba	854c57d3-2447-4b8b-bb9e-b66a6b17ba1d	UAc	IPMPopillia	IPMPopillia_SM_SJ_2022	PreservedSpecimen	abaf659f-6b22-49b5-af37-c5c6f0e89977	M. Teixeira | A. PeÃ±alver | M. Calvet	5	individuals	adult	indeterminate	FR_SM_5	P. A. V. Borges | M. Teixeira	2022	Formicidae	Animalia	Arthropoda	Insecta	Hymenoptera	Formicidae				family
FR_SM_6	PhysicalObject	https://creativecommons.org/licenses/by/4.0/legalcode	0a80feca-b411-428a-a34e-c5c2fa07cdba	854c57d3-2447-4b8b-bb9e-b66a6b17ba1d	UAc	IPMPopillia	IPMPopillia_SM_SJ_2022	PreservedSpecimen	656fb612-15b5-43d0-9d89-3ced48d553ca	M. Teixeira | A. PeÃ±alver | M. Calvet	6	individuals	adult	indeterminate	FR_SM_6	P. A. V. Borges | M. Teixeira	2022	Formicidae	Animalia	Arthropoda	Insecta	Hymenoptera	Formicidae				family
FR_SM_7	PhysicalObject	https://creativecommons.org/licenses/by/4.0/legalcode	0a80feca-b411-428a-a34e-c5c2fa07cdba	854c57d3-2447-4b8b-bb9e-b66a6b17ba1d	UAc	IPMPopillia	IPMPopillia_SM_SJ_2022	PreservedSpecimen	ad8792df-4461-447e-8b64-0355ee4abc71	M. Teixeira | A. PeÃ±alver | M. Calvet	20	individuals	adult	indeterminate	FR_SM_7	P. A. V. Borges | M. Teixeira	2022	Formicidae	Animalia	Arthropoda	Insecta	Hymenoptera	Formicidae				family
FR_SM_8	PhysicalObject	https://creativecommons.org/licenses/by/4.0/legalcode	0a80feca-b411-428a-a34e-c5c2fa07cdba	854c57d3-2447-4b8b-bb9e-b66a6b17ba1d	UAc	IPMPopillia	IPMPopillia_SM_SJ_2022	PreservedSpecimen	126d9d0f-a4c2-46b8-b4b3-a4243a1764fa	M. Teixeira | A. PeÃ±alver | M. Calvet	6	individuals	adult	indeterminate	FR_SM_8	P. A. V. Borges | M. Teixeira	2022	Formicidae	Animalia	Arthropoda	Insecta	Hymenoptera	Formicidae				family
FR_SM_9	PhysicalObject	https://creativecommons.org/licenses/by/4.0/legalcode	0a80feca-b411-428a-a34e-c5c2fa07cdba	854c57d3-2447-4b8b-bb9e-b66a6b17ba1d	UAc	IPMPopillia	IPMPopillia_SM_SJ_2022	PreservedSpecimen	a81f43df-36ee-4cc0-a9f5-c36e5f979a6e	M. Teixeira | A. PeÃ±alver | M. Calvet	10	individuals	adult	indeterminate	FR_SM_9	P. A. V. Borges | M. Teixeira	2022	Formicidae	Animalia	Arthropoda	Insecta	Hymenoptera	Formicidae				family
FR_SM_10	PhysicalObject	https://creativecommons.org/licenses/by/4.0/legalcode	0a80feca-b411-428a-a34e-c5c2fa07cdba	854c57d3-2447-4b8b-bb9e-b66a6b17ba1d	UAc	IPMPopillia	IPMPopillia_SM_SJ_2022	PreservedSpecimen	163ca23e-09b4-4aef-bf87-ccb16f531fd4	M. Teixeira | A. PeÃ±alver | M. Calvet	12	individuals	adult	indeterminate	FR_SM_10	P. A. V. Borges | M. Teixeira	2022	Formicidae	Animalia	Arthropoda	Insecta	Hymenoptera	Formicidae				family
FR_SM_11	PhysicalObject	https://creativecommons.org/licenses/by/4.0/legalcode	0a80feca-b411-428a-a34e-c5c2fa07cdba	854c57d3-2447-4b8b-bb9e-b66a6b17ba1d	UAc	IPMPopillia	IPMPopillia_SM_SJ_2022	PreservedSpecimen	927a64f4-8570-421f-b26f-ad08608cb2a3	M. Teixeira | A. PeÃ±alver | M. Calvet	2	individuals	adult	indeterminate	FR_SM_11	P. A. V. Borges | M. Teixeira	2022	Formicidae	Animalia	Arthropoda	Insecta	Hymenoptera	Formicidae				family
FR_SM_13	PhysicalObject	https://creativecommons.org/licenses/by/4.0/legalcode	0a80feca-b411-428a-a34e-c5c2fa07cdba	854c57d3-2447-4b8b-bb9e-b66a6b17ba1d	UAc	IPMPopillia	IPMPopillia_SM_SJ_2022	PreservedSpecimen	c64dc4ce-630e-4d85-afb1-2cc9b1df6ca5	M. Teixeira | A. PeÃ±alver | M. Calvet	9	individuals	adult	indeterminate	FR_SM_13	P. A. V. Borges | M. Teixeira	2022	Formicidae	Animalia	Arthropoda	Insecta	Hymenoptera	Formicidae				family
FR_SM_14	PhysicalObject	https://creativecommons.org/licenses/by/4.0/legalcode	0a80feca-b411-428a-a34e-c5c2fa07cdba	854c57d3-2447-4b8b-bb9e-b66a6b17ba1d	UAc	IPMPopillia	IPMPopillia_SM_SJ_2022	PreservedSpecimen	dc8c144a-a808-42ac-9a2f-caf9368c0599	M. Teixeira | A. PeÃ±alver | M. Calvet	17	individuals	adult	indeterminate	FR_SM_14	P. A. V. Borges | M. Teixeira	2022	Formicidae	Animalia	Arthropoda	Insecta	Hymenoptera	Formicidae				family
FR_SM_15	PhysicalObject	https://creativecommons.org/licenses/by/4.0/legalcode	0a80feca-b411-428a-a34e-c5c2fa07cdba	854c57d3-2447-4b8b-bb9e-b66a6b17ba1d	UAc	IPMPopillia	IPMPopillia_SM_SJ_2022	PreservedSpecimen	787c549d-b8db-4506-bca3-27452c274201	M. Teixeira | A. PeÃ±alver | M. Calvet	7	individuals	adult	indeterminate	FR_SM_15	P. A. V. Borges | M. Teixeira	2022	Formicidae	Animalia	Arthropoda	Insecta	Hymenoptera	Formicidae				family
FR_SM_16	PhysicalObject	https://creativecommons.org/licenses/by/4.0/legalcode	0a80feca-b411-428a-a34e-c5c2fa07cdba	854c57d3-2447-4b8b-bb9e-b66a6b17ba1d	UAc	IPMPopillia	IPMPopillia_SM_SJ_2022	PreservedSpecimen	fb393cee-6dfa-4a35-bfa2-3deaaf765a5b	M. Teixeira | A. PeÃ±alver | M. Calvet	3	individuals	adult	indeterminate	FR_SM_16	P. A. V. Borges | M. Teixeira	2022	Formicidae	Animalia	Arthropoda	Insecta	Hymenoptera	Formicidae				family
FR_SM_17	PhysicalObject	https://creativecommons.org/licenses/by/4.0/legalcode	0a80feca-b411-428a-a34e-c5c2fa07cdba	854c57d3-2447-4b8b-bb9e-b66a6b17ba1d	UAc	IPMPopillia	IPMPopillia_SM_SJ_2022	PreservedSpecimen	697dbd80-dfed-4cd8-8f8e-1e6ed62e8758	M. Teixeira | A. PeÃ±alver | M. Calvet	5	individuals	adult	indeterminate	FR_SM_17	P. A. V. Borges | M. Teixeira	2022	Formicidae	Animalia	Arthropoda	Insecta	Hymenoptera	Formicidae				family
FR_SM_18	PhysicalObject	https://creativecommons.org/licenses/by/4.0/legalcode	0a80feca-b411-428a-a34e-c5c2fa07cdba	854c57d3-2447-4b8b-bb9e-b66a6b17ba1d	UAc	IPMPopillia	IPMPopillia_SM_SJ_2022	PreservedSpecimen	ffe28093-e4e1-42bd-a6f2-81ed46c08d63	M. Teixeira | A. PeÃ±alver | M. Calvet	10	individuals	adult	indeterminate	FR_SM_18	P. A. V. Borges | M. Teixeira	2022	Formicidae	Animalia	Arthropoda	Insecta	Hymenoptera	Formicidae				family
JM_SM_2	PhysicalObject	https://creativecommons.org/licenses/by/4.0/legalcode	0a80feca-b411-428a-a34e-c5c2fa07cdba	854c57d3-2447-4b8b-bb9e-b66a6b17ba1d	UAc	IPMPopillia	IPMPopillia_SM_SJ_2022	PreservedSpecimen	456918e0-85ff-4d7e-a075-1a12cf5d2947	M. Teixeira | A. PeÃ±alver | M. Calvet	2	individuals	adult	indeterminate	JM_SM_2	P. A. V. Borges | M. Teixeira	2022	Formicidae	Animalia	Arthropoda	Insecta	Hymenoptera	Formicidae				family
JM_SM_3	PhysicalObject	https://creativecommons.org/licenses/by/4.0/legalcode	0a80feca-b411-428a-a34e-c5c2fa07cdba	854c57d3-2447-4b8b-bb9e-b66a6b17ba1d	UAc	IPMPopillia	IPMPopillia_SM_SJ_2022	PreservedSpecimen	55fba959-dad5-4a3f-8c30-d51ab615d002	M. Teixeira | A. PeÃ±alver | M. Calvet	15	individuals	adult	indeterminate	JM_SM_3	P. A. V. Borges | M. Teixeira	2022	Formicidae	Animalia	Arthropoda	Insecta	Hymenoptera	Formicidae				family
JM_SM_5	PhysicalObject	https://creativecommons.org/licenses/by/4.0/legalcode	0a80feca-b411-428a-a34e-c5c2fa07cdba	854c57d3-2447-4b8b-bb9e-b66a6b17ba1d	UAc	IPMPopillia	IPMPopillia_SM_SJ_2022	PreservedSpecimen	d9a4a54a-6db8-4aa5-a5ea-1d54c3abd17d	M. Teixeira | A. PeÃ±alver | M. Calvet	1	individuals	adult	indeterminate	JM_SM_5	P. A. V. Borges | M. Teixeira	2022	Formicidae	Animalia	Arthropoda	Insecta	Hymenoptera	Formicidae				family
JM_SM_7	PhysicalObject	https://creativecommons.org/licenses/by/4.0/legalcode	0a80feca-b411-428a-a34e-c5c2fa07cdba	854c57d3-2447-4b8b-bb9e-b66a6b17ba1d	UAc	IPMPopillia	IPMPopillia_SM_SJ_2022	PreservedSpecimen	1a231d9e-c9b0-4fc1-b386-7afee69366a4	M. Teixeira | A. PeÃ±alver | M. Calvet	11	individuals	adult	indeterminate	JM_SM_7	P. A. V. Borges | M. Teixeira	2022	Formicidae	Animalia	Arthropoda	Insecta	Hymenoptera	Formicidae				family
JM_SM_16	PhysicalObject	https://creativecommons.org/licenses/by/4.0/legalcode	0a80feca-b411-428a-a34e-c5c2fa07cdba	854c57d3-2447-4b8b-bb9e-b66a6b17ba1d	UAc	IPMPopillia	IPMPopillia_SM_SJ_2022	PreservedSpecimen	6fb6ed2d-7fc6-459a-9c49-db4792ae0036	M. Teixeira | A. PeÃ±alver | M. Calvet	1	individuals	adult	indeterminate	JM_SM_16	P. A. V. Borges | M. Teixeira	2022	Formicidae	Animalia	Arthropoda	Insecta	Hymenoptera	Formicidae				family
HR_SM_5	PhysicalObject	https://creativecommons.org/licenses/by/4.0/legalcode	0a80feca-b411-428a-a34e-c5c2fa07cdba	854c57d3-2447-4b8b-bb9e-b66a6b17ba1d	UAc	IPMPopillia	IPMPopillia_SM_SJ_2022	PreservedSpecimen	666b376c-f6f1-488b-8bc2-c8ac5d4a34c5	M. Teixeira | A. PeÃ±alver | M. Calvet	2	individuals	adult	indeterminate	HR_SM_5	P. A. V. Borges | M. Teixeira	2022	Formicidae	Animalia	Arthropoda	Insecta	Hymenoptera	Formicidae				family
HR_SM_11	PhysicalObject	https://creativecommons.org/licenses/by/4.0/legalcode	0a80feca-b411-428a-a34e-c5c2fa07cdba	854c57d3-2447-4b8b-bb9e-b66a6b17ba1d	UAc	IPMPopillia	IPMPopillia_SM_SJ_2022	PreservedSpecimen	918c9678-1f51-47f5-b597-41896c8f6f35	M. Teixeira | A. PeÃ±alver | M. Calvet	5	individuals	adult	indeterminate	HR_SM_11	P. A. V. Borges | M. Teixeira	2022	Formicidae	Animalia	Arthropoda	Insecta	Hymenoptera	Formicidae				family
HR_SM_15	PhysicalObject	https://creativecommons.org/licenses/by/4.0/legalcode	0a80feca-b411-428a-a34e-c5c2fa07cdba	854c57d3-2447-4b8b-bb9e-b66a6b17ba1d	UAc	IPMPopillia	IPMPopillia_SM_SJ_2022	PreservedSpecimen	a8ec8711-dc91-4f91-a66f-9f572c547142	M. Teixeira | A. PeÃ±alver | M. Calvet	17	individuals	adult	indeterminate	HR_SM_15	P. A. V. Borges | M. Teixeira	2022	Formicidae	Animalia	Arthropoda	Insecta	Hymenoptera	Formicidae				family
HR_SM_16	PhysicalObject	https://creativecommons.org/licenses/by/4.0/legalcode	0a80feca-b411-428a-a34e-c5c2fa07cdba	854c57d3-2447-4b8b-bb9e-b66a6b17ba1d	UAc	IPMPopillia	IPMPopillia_SM_SJ_2022	PreservedSpecimen	93d03529-fa9a-4224-b106-7224e8b28a3b	M. Teixeira | A. PeÃ±alver | M. Calvet	1	individuals	adult	indeterminate	HR_SM_16	P. A. V. Borges | M. Teixeira	2022	Formicidae	Animalia	Arthropoda	Insecta	Hymenoptera	Formicidae				family
HR_SM_17	PhysicalObject	https://creativecommons.org/licenses/by/4.0/legalcode	0a80feca-b411-428a-a34e-c5c2fa07cdba	854c57d3-2447-4b8b-bb9e-b66a6b17ba1d	UAc	IPMPopillia	IPMPopillia_SM_SJ_2022	PreservedSpecimen	db1978d1-5206-49ea-a5f2-44267906f974	M. Teixeira | A. PeÃ±alver | M. Calvet	8	individuals	adult	indeterminate	HR_SM_17	P. A. V. Borges | M. Teixeira	2022	Formicidae	Animalia	Arthropoda	Insecta	Hymenoptera	Formicidae				family
HR_SM_18	PhysicalObject	https://creativecommons.org/licenses/by/4.0/legalcode	0a80feca-b411-428a-a34e-c5c2fa07cdba	854c57d3-2447-4b8b-bb9e-b66a6b17ba1d	UAc	IPMPopillia	IPMPopillia_SM_SJ_2022	PreservedSpecimen	71745a88-aa7d-43e8-a69e-10b9710e6925	M. Teixeira | A. PeÃ±alver | M. Calvet	1	individuals	adult	indeterminate	HR_SM_18	P. A. V. Borges | M. Teixeira	2022	Formicidae	Animalia	Arthropoda	Insecta	Hymenoptera	Formicidae				family
JS_SM_1	PhysicalObject	https://creativecommons.org/licenses/by/4.0/legalcode	0a80feca-b411-428a-a34e-c5c2fa07cdba	854c57d3-2447-4b8b-bb9e-b66a6b17ba1d	UAc	IPMPopillia	IPMPopillia_SM_SJ_2022	PreservedSpecimen	286eba8a-457f-4a41-9d55-0c42b69318c0	M. Teixeira | A. PeÃ±alver | M. Calvet	13	individuals	adult	indeterminate	JS_SM_1	P. A. V. Borges | M. Teixeira	2022	Formicidae	Animalia	Arthropoda	Insecta	Hymenoptera	Formicidae				family
JS_SM_2	PhysicalObject	https://creativecommons.org/licenses/by/4.0/legalcode	0a80feca-b411-428a-a34e-c5c2fa07cdba	854c57d3-2447-4b8b-bb9e-b66a6b17ba1d	UAc	IPMPopillia	IPMPopillia_SM_SJ_2022	PreservedSpecimen	ab022318-adcc-4548-81c0-76dff8a63f15	M. Teixeira | A. PeÃ±alver | M. Calvet	5	individuals	adult	indeterminate	JS_SM_2	P. A. V. Borges | M. Teixeira	2022	Formicidae	Animalia	Arthropoda	Insecta	Hymenoptera	Formicidae				family
JS_SM_4	PhysicalObject	https://creativecommons.org/licenses/by/4.0/legalcode	0a80feca-b411-428a-a34e-c5c2fa07cdba	854c57d3-2447-4b8b-bb9e-b66a6b17ba1d	UAc	IPMPopillia	IPMPopillia_SM_SJ_2022	PreservedSpecimen	4f485b6d-f3cf-4a69-b567-3ea38846a5e8	M. Teixeira | A. PeÃ±alver | M. Calvet	23	individuals	adult	indeterminate	JS_SM_4	P. A. V. Borges | M. Teixeira	2022	Formicidae	Animalia	Arthropoda	Insecta	Hymenoptera	Formicidae				family
JS_SM_5	PhysicalObject	https://creativecommons.org/licenses/by/4.0/legalcode	0a80feca-b411-428a-a34e-c5c2fa07cdba	854c57d3-2447-4b8b-bb9e-b66a6b17ba1d	UAc	IPMPopillia	IPMPopillia_SM_SJ_2022	PreservedSpecimen	aeeb8a32-af45-44ed-9ac2-ec8f627a66ae	M. Teixeira | A. PeÃ±alver | M. Calvet	18	individuals	adult	indeterminate	JS_SM_5	P. A. V. Borges | M. Teixeira	2022	Formicidae	Animalia	Arthropoda	Insecta	Hymenoptera	Formicidae				family
JS_SM_8	PhysicalObject	https://creativecommons.org/licenses/by/4.0/legalcode	0a80feca-b411-428a-a34e-c5c2fa07cdba	854c57d3-2447-4b8b-bb9e-b66a6b17ba1d	UAc	IPMPopillia	IPMPopillia_SM_SJ_2022	PreservedSpecimen	fc03cd0e-6206-496d-89fb-571f82b2b1b0	M. Teixeira | A. PeÃ±alver | M. Calvet	29	individuals	adult	indeterminate	JS_SM_8	P. A. V. Borges | M. Teixeira	2022	Formicidae	Animalia	Arthropoda	Insecta	Hymenoptera	Formicidae				family
JS_SM_11	PhysicalObject	https://creativecommons.org/licenses/by/4.0/legalcode	0a80feca-b411-428a-a34e-c5c2fa07cdba	854c57d3-2447-4b8b-bb9e-b66a6b17ba1d	UAc	IPMPopillia	IPMPopillia_SM_SJ_2022	PreservedSpecimen	c4dbe742-0692-470a-9bc3-0c8e6d1f45bf	M. Teixeira | A. PeÃ±alver | M. Calvet	9	individuals	adult	indeterminate	JS_SM_11	P. A. V. Borges | M. Teixeira	2022	Formicidae	Animalia	Arthropoda	Insecta	Hymenoptera	Formicidae				family
JS_SM_13	PhysicalObject	https://creativecommons.org/licenses/by/4.0/legalcode	0a80feca-b411-428a-a34e-c5c2fa07cdba	854c57d3-2447-4b8b-bb9e-b66a6b17ba1d	UAc	IPMPopillia	IPMPopillia_SM_SJ_2022	PreservedSpecimen	6efc7354-d658-4283-8a48-66493689ef0a	M. Teixeira | A. PeÃ±alver | M. Calvet	17	individuals	adult	indeterminate	JS_SM_13	P. A. V. Borges | M. Teixeira	2022	Formicidae	Animalia	Arthropoda	Insecta	Hymenoptera	Formicidae				family
JS_SM_16	PhysicalObject	https://creativecommons.org/licenses/by/4.0/legalcode	0a80feca-b411-428a-a34e-c5c2fa07cdba	854c57d3-2447-4b8b-bb9e-b66a6b17ba1d	UAc	IPMPopillia	IPMPopillia_SM_SJ_2022	PreservedSpecimen	9a4eed54-8f54-4e4f-86f7-7803e818498a	M. Teixeira | A. PeÃ±alver | M. Calvet	2	individuals	adult	indeterminate	JS_SM_16	P. A. V. Borges | M. Teixeira	2022	Formicidae	Animalia	Arthropoda	Insecta	Hymenoptera	Formicidae				family
AR_SM_1	PhysicalObject	https://creativecommons.org/licenses/by/4.0/legalcode	0a80feca-b411-428a-a34e-c5c2fa07cdba	854c57d3-2447-4b8b-bb9e-b66a6b17ba1d	UAc	IPMPopillia	IPMPopillia_SM_SJ_2022	PreservedSpecimen	17a9a311-0c92-4d6e-b0d0-92bbbacb5f42	M. Teixeira | A. PeÃ±alver | M. Calvet	3	individuals	adult	indeterminate	AR_SM_1	P. A. V. Borges | M. Teixeira	2022	Formicidae	Animalia	Arthropoda	Insecta	Hymenoptera	Formicidae				family
AR_SM_3	PhysicalObject	https://creativecommons.org/licenses/by/4.0/legalcode	0a80feca-b411-428a-a34e-c5c2fa07cdba	854c57d3-2447-4b8b-bb9e-b66a6b17ba1d	UAc	IPMPopillia	IPMPopillia_SM_SJ_2022	PreservedSpecimen	148adf60-850b-4f26-8e7a-f98baaa889ae	M. Teixeira | A. PeÃ±alver | M. Calvet	2	individuals	adult	indeterminate	AR_SM_3	P. A. V. Borges | M. Teixeira	2022	Formicidae	Animalia	Arthropoda	Insecta	Hymenoptera	Formicidae				family
AR_SM_4	PhysicalObject	https://creativecommons.org/licenses/by/4.0/legalcode	0a80feca-b411-428a-a34e-c5c2fa07cdba	854c57d3-2447-4b8b-bb9e-b66a6b17ba1d	UAc	IPMPopillia	IPMPopillia_SM_SJ_2022	PreservedSpecimen	729e6b62-7dcc-4eee-bc2c-c4b85db80448	M. Teixeira | A. PeÃ±alver | M. Calvet	6	individuals	adult	indeterminate	AR_SM_4	P. A. V. Borges | M. Teixeira	2022	Formicidae	Animalia	Arthropoda	Insecta	Hymenoptera	Formicidae				family
AR_SM_6	PhysicalObject	https://creativecommons.org/licenses/by/4.0/legalcode	0a80feca-b411-428a-a34e-c5c2fa07cdba	854c57d3-2447-4b8b-bb9e-b66a6b17ba1d	UAc	IPMPopillia	IPMPopillia_SM_SJ_2022	PreservedSpecimen	6edf0aac-5208-41e1-a388-c6fc9df12199	M. Teixeira | A. PeÃ±alver | M. Calvet	1	individuals	adult	indeterminate	AR_SM_6	P. A. V. Borges | M. Teixeira	2022	Formicidae	Animalia	Arthropoda	Insecta	Hymenoptera	Formicidae				family
AR_SM_8	PhysicalObject	https://creativecommons.org/licenses/by/4.0/legalcode	0a80feca-b411-428a-a34e-c5c2fa07cdba	854c57d3-2447-4b8b-bb9e-b66a6b17ba1d	UAc	IPMPopillia	IPMPopillia_SM_SJ_2022	PreservedSpecimen	de2871fe-3bc5-4a1d-91d7-74bb2795a644	M. Teixeira | A. PeÃ±alver | M. Calvet	6	individuals	adult	indeterminate	AR_SM_8	P. A. V. Borges | M. Teixeira	2022	Formicidae	Animalia	Arthropoda	Insecta	Hymenoptera	Formicidae				family
AR_SM_10	PhysicalObject	https://creativecommons.org/licenses/by/4.0/legalcode	0a80feca-b411-428a-a34e-c5c2fa07cdba	854c57d3-2447-4b8b-bb9e-b66a6b17ba1d	UAc	IPMPopillia	IPMPopillia_SM_SJ_2022	PreservedSpecimen	f3b083ed-8fcb-4def-90f8-6f78ee3a8ec5	M. Teixeira | A. PeÃ±alver | M. Calvet	1	individuals	adult	indeterminate	AR_SM_10	P. A. V. Borges | M. Teixeira	2022	Formicidae	Animalia	Arthropoda	Insecta	Hymenoptera	Formicidae				family
AR_SM_13	PhysicalObject	https://creativecommons.org/licenses/by/4.0/legalcode	0a80feca-b411-428a-a34e-c5c2fa07cdba	854c57d3-2447-4b8b-bb9e-b66a6b17ba1d	UAc	IPMPopillia	IPMPopillia_SM_SJ_2022	PreservedSpecimen	e1d756c3-cd72-48b4-ad76-fc99fc43fbc8	M. Teixeira | A. PeÃ±alver | M. Calvet	8	individuals	adult	indeterminate	AR_SM_13	P. A. V. Borges | M. Teixeira	2022	Formicidae	Animalia	Arthropoda	Insecta	Hymenoptera	Formicidae				family
AR_SM_14	PhysicalObject	https://creativecommons.org/licenses/by/4.0/legalcode	0a80feca-b411-428a-a34e-c5c2fa07cdba	854c57d3-2447-4b8b-bb9e-b66a6b17ba1d	UAc	IPMPopillia	IPMPopillia_SM_SJ_2022	PreservedSpecimen	e2e2876a-155f-4de3-af12-80126cca8afe	M. Teixeira | A. PeÃ±alver | M. Calvet	3	individuals	adult	indeterminate	AR_SM_14	P. A. V. Borges | M. Teixeira	2022	Formicidae	Animalia	Arthropoda	Insecta	Hymenoptera	Formicidae				family
AR_SM_15	PhysicalObject	https://creativecommons.org/licenses/by/4.0/legalcode	0a80feca-b411-428a-a34e-c5c2fa07cdba	854c57d3-2447-4b8b-bb9e-b66a6b17ba1d	UAc	IPMPopillia	IPMPopillia_SM_SJ_2022	PreservedSpecimen	6f262496-a427-4eac-941e-24f0a11b760b	M. Teixeira | A. PeÃ±alver | M. Calvet	6	individuals	adult	indeterminate	AR_SM_15	P. A. V. Borges | M. Teixeira	2022	Formicidae	Animalia	Arthropoda	Insecta	Hymenoptera	Formicidae				family
AR_SM_18	PhysicalObject	https://creativecommons.org/licenses/by/4.0/legalcode	0a80feca-b411-428a-a34e-c5c2fa07cdba	854c57d3-2447-4b8b-bb9e-b66a6b17ba1d	UAc	IPMPopillia	IPMPopillia_SM_SJ_2022	PreservedSpecimen	b45bd67c-2d7c-45b4-95a1-9994e7b0e132	M. Teixeira | A. PeÃ±alver | M. Calvet	2	individuals	adult	indeterminate	AR_SM_18	P. A. V. Borges | M. Teixeira	2022	Formicidae	Animalia	Arthropoda	Insecta	Hymenoptera	Formicidae				family
LRC52_SM_2	PhysicalObject	https://creativecommons.org/licenses/by/4.0/legalcode	0a80feca-b411-428a-a34e-c5c2fa07cdba	854c57d3-2447-4b8b-bb9e-b66a6b17ba1d	UAc	IPMPopillia	IPMPopillia_SM_SJ_2022	PreservedSpecimen	64d54724-dc64-4508-ab2e-65bac4ccbd25	M. Teixeira | A. PeÃ±alver | M. Calvet	5	individuals	adult	indeterminate	LRC52_SM_2	P. A. V. Borges | M. Teixeira	2022	Formicidae	Animalia	Arthropoda	Insecta	Hymenoptera	Formicidae				family
LRC52_SM_4	PhysicalObject	https://creativecommons.org/licenses/by/4.0/legalcode	0a80feca-b411-428a-a34e-c5c2fa07cdba	854c57d3-2447-4b8b-bb9e-b66a6b17ba1d	UAc	IPMPopillia	IPMPopillia_SM_SJ_2022	PreservedSpecimen	399c05f5-90a8-4106-b015-6cf95d897e74	M. Teixeira | A. PeÃ±alver | M. Calvet	56	individuals	adult	indeterminate	LRC52_SM_4	P. A. V. Borges | M. Teixeira	2022	Formicidae	Animalia	Arthropoda	Insecta	Hymenoptera	Formicidae				family
LRC52_SM_7	PhysicalObject	https://creativecommons.org/licenses/by/4.0/legalcode	0a80feca-b411-428a-a34e-c5c2fa07cdba	854c57d3-2447-4b8b-bb9e-b66a6b17ba1d	UAc	IPMPopillia	IPMPopillia_SM_SJ_2022	PreservedSpecimen	1e209717-8034-4084-93b9-89a31fa90043	M. Teixeira | A. PeÃ±alver | M. Calvet	6	individuals	adult	indeterminate	LRC52_SM_7	P. A. V. Borges | M. Teixeira	2022	Formicidae	Animalia	Arthropoda	Insecta	Hymenoptera	Formicidae				family
LRC52_SM_9	PhysicalObject	https://creativecommons.org/licenses/by/4.0/legalcode	0a80feca-b411-428a-a34e-c5c2fa07cdba	854c57d3-2447-4b8b-bb9e-b66a6b17ba1d	UAc	IPMPopillia	IPMPopillia_SM_SJ_2022	PreservedSpecimen	1a84f25e-3819-4b9d-8a61-8dda55b4c535	M. Teixeira | A. PeÃ±alver | M. Calvet	2	individuals	adult	indeterminate	LRC52_SM_9	P. A. V. Borges | M. Teixeira	2022	Formicidae	Animalia	Arthropoda	Insecta	Hymenoptera	Formicidae				family
LRC52_SM_13	PhysicalObject	https://creativecommons.org/licenses/by/4.0/legalcode	0a80feca-b411-428a-a34e-c5c2fa07cdba	854c57d3-2447-4b8b-bb9e-b66a6b17ba1d	UAc	IPMPopillia	IPMPopillia_SM_SJ_2022	PreservedSpecimen	b026b228-267d-44a1-85cc-8f7607e565bd	M. Teixeira | A. PeÃ±alver | M. Calvet	10	individuals	adult	indeterminate	LRC52_SM_13	P. A. V. Borges | M. Teixeira	2022	Formicidae	Animalia	Arthropoda	Insecta	Hymenoptera	Formicidae				family
LRC52_SM_14	PhysicalObject	https://creativecommons.org/licenses/by/4.0/legalcode	0a80feca-b411-428a-a34e-c5c2fa07cdba	854c57d3-2447-4b8b-bb9e-b66a6b17ba1d	UAc	IPMPopillia	IPMPopillia_SM_SJ_2022	PreservedSpecimen	b5796147-1c74-421f-9cd8-1076386a3ca2	M. Teixeira | A. PeÃ±alver | M. Calvet	6	individuals	adult	indeterminate	LRC52_SM_14	P. A. V. Borges | M. Teixeira	2022	Formicidae	Animalia	Arthropoda	Insecta	Hymenoptera	Formicidae				family
LRC52_SM_15	PhysicalObject	https://creativecommons.org/licenses/by/4.0/legalcode	0a80feca-b411-428a-a34e-c5c2fa07cdba	854c57d3-2447-4b8b-bb9e-b66a6b17ba1d	UAc	IPMPopillia	IPMPopillia_SM_SJ_2022	PreservedSpecimen	678860ad-1529-4472-a465-b639777cd5fd	M. Teixeira | A. PeÃ±alver | M. Calvet	1	individuals	adult	indeterminate	LRC52_SM_15	P. A. V. Borges | M. Teixeira	2022	Formicidae	Animalia	Arthropoda	Insecta	Hymenoptera	Formicidae				family
LRC52_SM_16	PhysicalObject	https://creativecommons.org/licenses/by/4.0/legalcode	0a80feca-b411-428a-a34e-c5c2fa07cdba	854c57d3-2447-4b8b-bb9e-b66a6b17ba1d	UAc	IPMPopillia	IPMPopillia_SM_SJ_2022	PreservedSpecimen	4b369c31-a6ca-4dfb-a9f8-0ed3cb023949	M. Teixeira | A. PeÃ±alver | M. Calvet	2	individuals	adult	indeterminate	LRC52_SM_16	P. A. V. Borges | M. Teixeira	2022	Formicidae	Animalia	Arthropoda	Insecta	Hymenoptera	Formicidae				family
LRC52_SM_17	PhysicalObject	https://creativecommons.org/licenses/by/4.0/legalcode	0a80feca-b411-428a-a34e-c5c2fa07cdba	854c57d3-2447-4b8b-bb9e-b66a6b17ba1d	UAc	IPMPopillia	IPMPopillia_SM_SJ_2022	PreservedSpecimen	c2167a41-6051-4320-915d-48f61b7ba0a9	M. Teixeira | A. PeÃ±alver | M. Calvet	1	individuals	adult	indeterminate	LRC52_SM_17	P. A. V. Borges | M. Teixeira	2022	Formicidae	Animalia	Arthropoda	Insecta	Hymenoptera	Formicidae				family
LRC52_SM_18	PhysicalObject	https://creativecommons.org/licenses/by/4.0/legalcode	0a80feca-b411-428a-a34e-c5c2fa07cdba	854c57d3-2447-4b8b-bb9e-b66a6b17ba1d	UAc	IPMPopillia	IPMPopillia_SM_SJ_2022	PreservedSpecimen	d622063e-2746-4b87-a28f-60b54f284112	M. Teixeira | A. PeÃ±alver | M. Calvet	1	individuals	adult	indeterminate	LRC52_SM_18	P. A. V. Borges | M. Teixeira	2022	Formicidae	Animalia	Arthropoda	Insecta	Hymenoptera	Formicidae				family
RC53_SM_2	PhysicalObject	https://creativecommons.org/licenses/by/4.0/legalcode	0a80feca-b411-428a-a34e-c5c2fa07cdba	854c57d3-2447-4b8b-bb9e-b66a6b17ba1d	UAc	IPMPopillia	IPMPopillia_SM_SJ_2022	PreservedSpecimen	d60a319f-f52e-4768-9836-fb704aba6b0a	M. Teixeira | A. PeÃ±alver | M. Calvet	2	individuals	adult	indeterminate	RC53_SM_2	P. A. V. Borges | M. Teixeira	2022	Formicidae	Animalia	Arthropoda	Insecta	Hymenoptera	Formicidae				family
RC53_SM_3	PhysicalObject	https://creativecommons.org/licenses/by/4.0/legalcode	0a80feca-b411-428a-a34e-c5c2fa07cdba	854c57d3-2447-4b8b-bb9e-b66a6b17ba1d	UAc	IPMPopillia	IPMPopillia_SM_SJ_2022	PreservedSpecimen	38d88d17-7327-470d-a4ed-048150eb678a	M. Teixeira | A. PeÃ±alver | M. Calvet	3	individuals	adult	indeterminate	RC53_SM_3	P. A. V. Borges | M. Teixeira	2022	Formicidae	Animalia	Arthropoda	Insecta	Hymenoptera	Formicidae				family
RC53_SM_4	PhysicalObject	https://creativecommons.org/licenses/by/4.0/legalcode	0a80feca-b411-428a-a34e-c5c2fa07cdba	854c57d3-2447-4b8b-bb9e-b66a6b17ba1d	UAc	IPMPopillia	IPMPopillia_SM_SJ_2022	PreservedSpecimen	03e6ae06-c8a0-49d6-8aec-3d0e44930c53	M. Teixeira | A. PeÃ±alver | M. Calvet	10	individuals	adult	indeterminate	RC53_SM_4	P. A. V. Borges | M. Teixeira	2022	Formicidae	Animalia	Arthropoda	Insecta	Hymenoptera	Formicidae				family
RC53_SM_6	PhysicalObject	https://creativecommons.org/licenses/by/4.0/legalcode	0a80feca-b411-428a-a34e-c5c2fa07cdba	854c57d3-2447-4b8b-bb9e-b66a6b17ba1d	UAc	IPMPopillia	IPMPopillia_SM_SJ_2022	PreservedSpecimen	0753f31d-700f-4a01-af11-a40c7f0058c6	M. Teixeira | A. PeÃ±alver | M. Calvet	7	individuals	adult	indeterminate	RC53_SM_6	P. A. V. Borges | M. Teixeira	2022	Formicidae	Animalia	Arthropoda	Insecta	Hymenoptera	Formicidae				family
RC53_SM_10	PhysicalObject	https://creativecommons.org/licenses/by/4.0/legalcode	0a80feca-b411-428a-a34e-c5c2fa07cdba	854c57d3-2447-4b8b-bb9e-b66a6b17ba1d	UAc	IPMPopillia	IPMPopillia_SM_SJ_2022	PreservedSpecimen	e7c0a37d-dd68-41d0-ba13-34938c0372a3	M. Teixeira | A. PeÃ±alver | M. Calvet	8	individuals	adult	indeterminate	RC53_SM_10	P. A. V. Borges | M. Teixeira	2022	Formicidae	Animalia	Arthropoda	Insecta	Hymenoptera	Formicidae				family
RC53_SM_13	PhysicalObject	https://creativecommons.org/licenses/by/4.0/legalcode	0a80feca-b411-428a-a34e-c5c2fa07cdba	854c57d3-2447-4b8b-bb9e-b66a6b17ba1d	UAc	IPMPopillia	IPMPopillia_SM_SJ_2022	PreservedSpecimen	47f667ea-43de-4a5f-98bf-8fd3748bdfb2	M. Teixeira | A. PeÃ±alver | M. Calvet	9	individuals	adult	indeterminate	RC53_SM_13	P. A. V. Borges | M. Teixeira	2022	Formicidae	Animalia	Arthropoda	Insecta	Hymenoptera	Formicidae				family
RC53_SM_14	PhysicalObject	https://creativecommons.org/licenses/by/4.0/legalcode	0a80feca-b411-428a-a34e-c5c2fa07cdba	854c57d3-2447-4b8b-bb9e-b66a6b17ba1d	UAc	IPMPopillia	IPMPopillia_SM_SJ_2022	PreservedSpecimen	765a3625-9a50-4566-814e-ef6c77d5535b	M. Teixeira | A. PeÃ±alver | M. Calvet	1	individuals	adult	indeterminate	RC53_SM_14	P. A. V. Borges | M. Teixeira	2022	Formicidae	Animalia	Arthropoda	Insecta	Hymenoptera	Formicidae				family
RC53_SM_18	PhysicalObject	https://creativecommons.org/licenses/by/4.0/legalcode	0a80feca-b411-428a-a34e-c5c2fa07cdba	854c57d3-2447-4b8b-bb9e-b66a6b17ba1d	UAc	IPMPopillia	IPMPopillia_SM_SJ_2022	PreservedSpecimen	08f0a3df-ff79-42df-9f7d-e20103fc0116	M. Teixeira | A. PeÃ±alver | M. Calvet	2	individuals	adult	indeterminate	RC53_SM_18	P. A. V. Borges | M. Teixeira	2022	Formicidae	Animalia	Arthropoda	Insecta	Hymenoptera	Formicidae				family
PL_SM_1	PhysicalObject	https://creativecommons.org/licenses/by/4.0/legalcode	0a80feca-b411-428a-a34e-c5c2fa07cdba	854c57d3-2447-4b8b-bb9e-b66a6b17ba1d	UAc	IPMPopillia	IPMPopillia_SM_SJ_2022	PreservedSpecimen	2fe84205-58c1-4bcd-93aa-8443fd53845d	M. Teixeira | A. PeÃ±alver | M. Calvet	3	individuals	adult	indeterminate	PL_SM_1	P. A. V. Borges | M. Teixeira	2022	Formicidae	Animalia	Arthropoda	Insecta	Hymenoptera	Formicidae				family
PL_SM_2	PhysicalObject	https://creativecommons.org/licenses/by/4.0/legalcode	0a80feca-b411-428a-a34e-c5c2fa07cdba	854c57d3-2447-4b8b-bb9e-b66a6b17ba1d	UAc	IPMPopillia	IPMPopillia_SM_SJ_2022	PreservedSpecimen	59fa3c0e-d58f-407d-958d-2f321413c628	M. Teixeira | A. PeÃ±alver | M. Calvet	5	individuals	adult	indeterminate	PL_SM_2	P. A. V. Borges | M. Teixeira	2022	Formicidae	Animalia	Arthropoda	Insecta	Hymenoptera	Formicidae				family
PL_SM_5	PhysicalObject	https://creativecommons.org/licenses/by/4.0/legalcode	0a80feca-b411-428a-a34e-c5c2fa07cdba	854c57d3-2447-4b8b-bb9e-b66a6b17ba1d	UAc	IPMPopillia	IPMPopillia_SM_SJ_2022	PreservedSpecimen	69d7ea87-75e7-4bb2-a78a-39c093100e25	M. Teixeira | A. PeÃ±alver | M. Calvet	2	individuals	adult	indeterminate	PL_SM_5	P. A. V. Borges | M. Teixeira	2022	Formicidae	Animalia	Arthropoda	Insecta	Hymenoptera	Formicidae				family
PL_SM_6	PhysicalObject	https://creativecommons.org/licenses/by/4.0/legalcode	0a80feca-b411-428a-a34e-c5c2fa07cdba	854c57d3-2447-4b8b-bb9e-b66a6b17ba1d	UAc	IPMPopillia	IPMPopillia_SM_SJ_2022	PreservedSpecimen	4a1c2ddf-2571-4659-89a7-65f0e881c502	M. Teixeira | A. PeÃ±alver | M. Calvet	1	individuals	adult	indeterminate	PL_SM_6	P. A. V. Borges | M. Teixeira	2022	Formicidae	Animalia	Arthropoda	Insecta	Hymenoptera	Formicidae				family
PL_SM_13	PhysicalObject	https://creativecommons.org/licenses/by/4.0/legalcode	0a80feca-b411-428a-a34e-c5c2fa07cdba	854c57d3-2447-4b8b-bb9e-b66a6b17ba1d	UAc	IPMPopillia	IPMPopillia_SM_SJ_2022	PreservedSpecimen	c078f63b-21db-4375-b1ae-4afeea209232	M. Teixeira | A. PeÃ±alver | M. Calvet	6	individuals	adult	indeterminate	PL_SM_13	P. A. V. Borges | M. Teixeira	2022	Formicidae	Animalia	Arthropoda	Insecta	Hymenoptera	Formicidae				family
PL_SM_14	PhysicalObject	https://creativecommons.org/licenses/by/4.0/legalcode	0a80feca-b411-428a-a34e-c5c2fa07cdba	854c57d3-2447-4b8b-bb9e-b66a6b17ba1d	UAc	IPMPopillia	IPMPopillia_SM_SJ_2022	PreservedSpecimen	b3ea2e02-4e3d-4c14-a2a4-af1162659880	M. Teixeira | A. PeÃ±alver | M. Calvet	15	individuals	adult	indeterminate	PL_SM_14	P. A. V. Borges | M. Teixeira	2022	Formicidae	Animalia	Arthropoda	Insecta	Hymenoptera	Formicidae				family
PL_SM_17	PhysicalObject	https://creativecommons.org/licenses/by/4.0/legalcode	0a80feca-b411-428a-a34e-c5c2fa07cdba	854c57d3-2447-4b8b-bb9e-b66a6b17ba1d	UAc	IPMPopillia	IPMPopillia_SM_SJ_2022	PreservedSpecimen	3c7b4c3d-a921-480e-9e72-c47b7d3abbb0	M. Teixeira | A. PeÃ±alver | M. Calvet	1	individuals	adult	indeterminate	PL_SM_17	P. A. V. Borges | M. Teixeira	2022	Formicidae	Animalia	Arthropoda	Insecta	Hymenoptera	Formicidae				family
LJB_SM_1	PhysicalObject	https://creativecommons.org/licenses/by/4.0/legalcode	0a80feca-b411-428a-a34e-c5c2fa07cdba	854c57d3-2447-4b8b-bb9e-b66a6b17ba1d	UAc	IPMPopillia	IPMPopillia_SM_SJ_2022	PreservedSpecimen	418fa22c-ec68-4a93-b865-3f29b444bb22	M. Teixeira | A. PeÃ±alver | M. Calvet	5	individuals	adult	indeterminate	LJB_SM_1	P. A. V. Borges | M. Teixeira	2022	Formicidae	Animalia	Arthropoda	Insecta	Hymenoptera	Formicidae				family
LJB_SM_2	PhysicalObject	https://creativecommons.org/licenses/by/4.0/legalcode	0a80feca-b411-428a-a34e-c5c2fa07cdba	854c57d3-2447-4b8b-bb9e-b66a6b17ba1d	UAc	IPMPopillia	IPMPopillia_SM_SJ_2022	PreservedSpecimen	e1e763a0-c322-4156-86ab-0d03d272da3c	M. Teixeira | A. PeÃ±alver | M. Calvet	15	individuals	adult	indeterminate	LJB_SM_2	P. A. V. Borges | M. Teixeira	2022	Formicidae	Animalia	Arthropoda	Insecta	Hymenoptera	Formicidae				family
LJB_SM_3	PhysicalObject	https://creativecommons.org/licenses/by/4.0/legalcode	0a80feca-b411-428a-a34e-c5c2fa07cdba	854c57d3-2447-4b8b-bb9e-b66a6b17ba1d	UAc	IPMPopillia	IPMPopillia_SM_SJ_2022	PreservedSpecimen	57916fba-b92a-4086-a866-2b78d4c28a3e	M. Teixeira | A. PeÃ±alver | M. Calvet	16	individuals	adult	indeterminate	LJB_SM_3	P. A. V. Borges | M. Teixeira	2022	Formicidae	Animalia	Arthropoda	Insecta	Hymenoptera	Formicidae				family
LJB_SM_4	PhysicalObject	https://creativecommons.org/licenses/by/4.0/legalcode	0a80feca-b411-428a-a34e-c5c2fa07cdba	854c57d3-2447-4b8b-bb9e-b66a6b17ba1d	UAc	IPMPopillia	IPMPopillia_SM_SJ_2022	PreservedSpecimen	9611b944-0beb-4438-b155-57530972fce5	M. Teixeira | A. PeÃ±alver | M. Calvet	18	individuals	adult	indeterminate	LJB_SM_4	P. A. V. Borges | M. Teixeira	2022	Formicidae	Animalia	Arthropoda	Insecta	Hymenoptera	Formicidae				family
LJB_SM_5	PhysicalObject	https://creativecommons.org/licenses/by/4.0/legalcode	0a80feca-b411-428a-a34e-c5c2fa07cdba	854c57d3-2447-4b8b-bb9e-b66a6b17ba1d	UAc	IPMPopillia	IPMPopillia_SM_SJ_2022	PreservedSpecimen	7a023757-5fb0-4cc8-8d63-042b1717c93f	M. Teixeira | A. PeÃ±alver | M. Calvet	30	individuals	adult	indeterminate	LJB_SM_5	P. A. V. Borges | M. Teixeira	2022	Formicidae	Animalia	Arthropoda	Insecta	Hymenoptera	Formicidae				family
LJB_SM_6	PhysicalObject	https://creativecommons.org/licenses/by/4.0/legalcode	0a80feca-b411-428a-a34e-c5c2fa07cdba	854c57d3-2447-4b8b-bb9e-b66a6b17ba1d	UAc	IPMPopillia	IPMPopillia_SM_SJ_2022	PreservedSpecimen	50046f4f-a3b2-4722-a820-fa8eb6c57eee	M. Teixeira | A. PeÃ±alver | M. Calvet	63	individuals	adult	indeterminate	LJB_SM_6	P. A. V. Borges | M. Teixeira	2022	Formicidae	Animalia	Arthropoda	Insecta	Hymenoptera	Formicidae				family
LJB_SM_7	PhysicalObject	https://creativecommons.org/licenses/by/4.0/legalcode	0a80feca-b411-428a-a34e-c5c2fa07cdba	854c57d3-2447-4b8b-bb9e-b66a6b17ba1d	UAc	IPMPopillia	IPMPopillia_SM_SJ_2022	PreservedSpecimen	f8e2ff11-0f72-479d-b0e2-ccca3891a317	M. Teixeira | A. PeÃ±alver | M. Calvet	24	individuals	adult	indeterminate	LJB_SM_7	P. A. V. Borges | M. Teixeira	2022	Formicidae	Animalia	Arthropoda	Insecta	Hymenoptera	Formicidae				family
LJB_SM_8	PhysicalObject	https://creativecommons.org/licenses/by/4.0/legalcode	0a80feca-b411-428a-a34e-c5c2fa07cdba	854c57d3-2447-4b8b-bb9e-b66a6b17ba1d	UAc	IPMPopillia	IPMPopillia_SM_SJ_2022	PreservedSpecimen	dc896443-c58e-45c1-a585-76d43a9ddfad	M. Teixeira | A. PeÃ±alver | M. Calvet	10	individuals	adult	indeterminate	LJB_SM_8	P. A. V. Borges | M. Teixeira	2022	Formicidae	Animalia	Arthropoda	Insecta	Hymenoptera	Formicidae				family
LJB_SM_9	PhysicalObject	https://creativecommons.org/licenses/by/4.0/legalcode	0a80feca-b411-428a-a34e-c5c2fa07cdba	854c57d3-2447-4b8b-bb9e-b66a6b17ba1d	UAc	IPMPopillia	IPMPopillia_SM_SJ_2022	PreservedSpecimen	2027d982-b649-4d56-868e-420ecf14b35f	M. Teixeira | A. PeÃ±alver | M. Calvet	10	individuals	adult	indeterminate	LJB_SM_9	P. A. V. Borges | M. Teixeira	2022	Formicidae	Animalia	Arthropoda	Insecta	Hymenoptera	Formicidae				family
LJB_SM_11	PhysicalObject	https://creativecommons.org/licenses/by/4.0/legalcode	0a80feca-b411-428a-a34e-c5c2fa07cdba	854c57d3-2447-4b8b-bb9e-b66a6b17ba1d	UAc	IPMPopillia	IPMPopillia_SM_SJ_2022	PreservedSpecimen	a383ba72-b225-4408-9677-b4d01199ad5f	M. Teixeira | A. PeÃ±alver | M. Calvet	28	individuals	adult	indeterminate	LJB_SM_11	P. A. V. Borges | M. Teixeira	2022	Formicidae	Animalia	Arthropoda	Insecta	Hymenoptera	Formicidae				family
LJB_SM_12	PhysicalObject	https://creativecommons.org/licenses/by/4.0/legalcode	0a80feca-b411-428a-a34e-c5c2fa07cdba	854c57d3-2447-4b8b-bb9e-b66a6b17ba1d	UAc	IPMPopillia	IPMPopillia_SM_SJ_2022	PreservedSpecimen	c933c61f-7b62-4e12-aa17-831d05f1db3f	M. Teixeira | A. PeÃ±alver | M. Calvet	49	individuals	adult	indeterminate	LJB_SM_12	P. A. V. Borges | M. Teixeira	2022	Formicidae	Animalia	Arthropoda	Insecta	Hymenoptera	Formicidae				family
LJB_SM_13	PhysicalObject	https://creativecommons.org/licenses/by/4.0/legalcode	0a80feca-b411-428a-a34e-c5c2fa07cdba	854c57d3-2447-4b8b-bb9e-b66a6b17ba1d	UAc	IPMPopillia	IPMPopillia_SM_SJ_2022	PreservedSpecimen	77f5d6f9-7286-4fda-86f4-f3d282e380ca	M. Teixeira | A. PeÃ±alver | M. Calvet	8	individuals	adult	indeterminate	LJB_SM_13	P. A. V. Borges | M. Teixeira	2022	Formicidae	Animalia	Arthropoda	Insecta	Hymenoptera	Formicidae				family
LJB_SM_14	PhysicalObject	https://creativecommons.org/licenses/by/4.0/legalcode	0a80feca-b411-428a-a34e-c5c2fa07cdba	854c57d3-2447-4b8b-bb9e-b66a6b17ba1d	UAc	IPMPopillia	IPMPopillia_SM_SJ_2022	PreservedSpecimen	adfeaa87-d2b0-4c23-a859-196590cd0882	M. Teixeira | A. PeÃ±alver | M. Calvet	25	individuals	adult	indeterminate	LJB_SM_14	P. A. V. Borges | M. Teixeira	2022	Formicidae	Animalia	Arthropoda	Insecta	Hymenoptera	Formicidae				family
LJB_SM_17	PhysicalObject	https://creativecommons.org/licenses/by/4.0/legalcode	0a80feca-b411-428a-a34e-c5c2fa07cdba	854c57d3-2447-4b8b-bb9e-b66a6b17ba1d	UAc	IPMPopillia	IPMPopillia_SM_SJ_2022	PreservedSpecimen	6659f449-5711-47f5-8e6f-01b6219dab2c	M. Teixeira | A. PeÃ±alver | M. Calvet	67	individuals	adult	indeterminate	LJB_SM_17	P. A. V. Borges | M. Teixeira	2022	Formicidae	Animalia	Arthropoda	Insecta	Hymenoptera	Formicidae				family
LJB_SM_18	PhysicalObject	https://creativecommons.org/licenses/by/4.0/legalcode	0a80feca-b411-428a-a34e-c5c2fa07cdba	854c57d3-2447-4b8b-bb9e-b66a6b17ba1d	UAc	IPMPopillia	IPMPopillia_SM_SJ_2022	PreservedSpecimen	84bae427-bd09-4b70-97d0-c11df7bc4d6e	M. Teixeira | A. PeÃ±alver | M. Calvet	80	individuals	adult	indeterminate	LJB_SM_18	P. A. V. Borges | M. Teixeira	2022	Formicidae	Animalia	Arthropoda	Insecta	Hymenoptera	Formicidae				family
RC52_SM_2	PhysicalObject	https://creativecommons.org/licenses/by/4.0/legalcode	0a80feca-b411-428a-a34e-c5c2fa07cdba	854c57d3-2447-4b8b-bb9e-b66a6b17ba1d	UAc	IPMPopillia	IPMPopillia_SM_SJ_2022	PreservedSpecimen	af48ba57-bcdc-4f7d-833d-9b22f4d556ec	M. Teixeira | A. PeÃ±alver | M. Calvet	5	individuals	adult	indeterminate	RC52_SM_2	P. A. V. Borges | M. Teixeira	2022	Formicidae	Animalia	Arthropoda	Insecta	Hymenoptera	Formicidae				family
RC52_SM_3	PhysicalObject	https://creativecommons.org/licenses/by/4.0/legalcode	0a80feca-b411-428a-a34e-c5c2fa07cdba	854c57d3-2447-4b8b-bb9e-b66a6b17ba1d	UAc	IPMPopillia	IPMPopillia_SM_SJ_2022	PreservedSpecimen	98096051-e3ff-4aad-9f4d-85663c579091	M. Teixeira | A. PeÃ±alver | M. Calvet	2	individuals	adult	indeterminate	RC52_SM_3	P. A. V. Borges | M. Teixeira	2022	Formicidae	Animalia	Arthropoda	Insecta	Hymenoptera	Formicidae				family
RC52_SM_9	PhysicalObject	https://creativecommons.org/licenses/by/4.0/legalcode	0a80feca-b411-428a-a34e-c5c2fa07cdba	854c57d3-2447-4b8b-bb9e-b66a6b17ba1d	UAc	IPMPopillia	IPMPopillia_SM_SJ_2022	PreservedSpecimen	17ad048c-875c-4a23-aa27-f91407baed42	M. Teixeira | A. PeÃ±alver | M. Calvet	5	individuals	adult	indeterminate	RC52_SM_9	P. A. V. Borges | M. Teixeira	2022	Formicidae	Animalia	Arthropoda	Insecta	Hymenoptera	Formicidae				family
RC52_SM_5	PhysicalObject	https://creativecommons.org/licenses/by/4.0/legalcode	0a80feca-b411-428a-a34e-c5c2fa07cdba	854c57d3-2447-4b8b-bb9e-b66a6b17ba1d	UAc	IPMPopillia	IPMPopillia_SM_SJ_2022	PreservedSpecimen	3425a2fa-513a-46f4-89b4-5e8ae3947a2c	M. Teixeira | A. PeÃ±alver | M. Calvet	24	individuals	adult	indeterminate	RC52_SM_5	P. A. V. Borges | M. Teixeira	2022	Formicidae	Animalia	Arthropoda	Insecta	Hymenoptera	Formicidae				family
RC52_SM_6	PhysicalObject	https://creativecommons.org/licenses/by/4.0/legalcode	0a80feca-b411-428a-a34e-c5c2fa07cdba	854c57d3-2447-4b8b-bb9e-b66a6b17ba1d	UAc	IPMPopillia	IPMPopillia_SM_SJ_2022	PreservedSpecimen	e17b4016-4289-4834-b553-57fe3c4b4a4c	M. Teixeira | A. PeÃ±alver | M. Calvet	2	individuals	adult	indeterminate	RC52_SM_6	P. A. V. Borges | M. Teixeira	2022	Formicidae	Animalia	Arthropoda	Insecta	Hymenoptera	Formicidae				family
RC52_SM_7	PhysicalObject	https://creativecommons.org/licenses/by/4.0/legalcode	0a80feca-b411-428a-a34e-c5c2fa07cdba	854c57d3-2447-4b8b-bb9e-b66a6b17ba1d	UAc	IPMPopillia	IPMPopillia_SM_SJ_2022	PreservedSpecimen	bf74c62e-1a15-4b8a-96eb-d6dcfae08738	M. Teixeira | A. PeÃ±alver | M. Calvet	7	individuals	adult	indeterminate	RC52_SM_7	P. A. V. Borges | M. Teixeira	2022	Formicidae	Animalia	Arthropoda	Insecta	Hymenoptera	Formicidae				family
RC52_SM_8	PhysicalObject	https://creativecommons.org/licenses/by/4.0/legalcode	0a80feca-b411-428a-a34e-c5c2fa07cdba	854c57d3-2447-4b8b-bb9e-b66a6b17ba1d	UAc	IPMPopillia	IPMPopillia_SM_SJ_2022	PreservedSpecimen	bc124eb2-5ef1-4af4-a29f-645926f0772a	M. Teixeira | A. PeÃ±alver | M. Calvet	2	individuals	adult	indeterminate	RC52_SM_8	P. A. V. Borges | M. Teixeira	2022	Formicidae	Animalia	Arthropoda	Insecta	Hymenoptera	Formicidae				family
RC52_SM_10	PhysicalObject	https://creativecommons.org/licenses/by/4.0/legalcode	0a80feca-b411-428a-a34e-c5c2fa07cdba	854c57d3-2447-4b8b-bb9e-b66a6b17ba1d	UAc	IPMPopillia	IPMPopillia_SM_SJ_2022	PreservedSpecimen	a4c80aaa-94c9-4b65-9025-0437b88a67c2	M. Teixeira | A. PeÃ±alver | M. Calvet	3	individuals	adult	indeterminate	RC52_SM_10	P. A. V. Borges | M. Teixeira	2022	Formicidae	Animalia	Arthropoda	Insecta	Hymenoptera	Formicidae				family
RC52_SM_11	PhysicalObject	https://creativecommons.org/licenses/by/4.0/legalcode	0a80feca-b411-428a-a34e-c5c2fa07cdba	854c57d3-2447-4b8b-bb9e-b66a6b17ba1d	UAc	IPMPopillia	IPMPopillia_SM_SJ_2022	PreservedSpecimen	006781f8-da36-4090-abe5-a4b6a745a7cb	M. Teixeira | A. PeÃ±alver | M. Calvet	4	individuals	adult	indeterminate	RC52_SM_11	P. A. V. Borges | M. Teixeira	2022	Formicidae	Animalia	Arthropoda	Insecta	Hymenoptera	Formicidae				family
RC52_SM_13	PhysicalObject	https://creativecommons.org/licenses/by/4.0/legalcode	0a80feca-b411-428a-a34e-c5c2fa07cdba	854c57d3-2447-4b8b-bb9e-b66a6b17ba1d	UAc	IPMPopillia	IPMPopillia_SM_SJ_2022	PreservedSpecimen	e0a1f4d6-479a-49ad-a49d-01d7be680ee4	M. Teixeira | A. PeÃ±alver | M. Calvet	16	individuals	adult	indeterminate	RC52_SM_13	P. A. V. Borges | M. Teixeira	2022	Formicidae	Animalia	Arthropoda	Insecta	Hymenoptera	Formicidae				family
RC52_SM_15	PhysicalObject	https://creativecommons.org/licenses/by/4.0/legalcode	0a80feca-b411-428a-a34e-c5c2fa07cdba	854c57d3-2447-4b8b-bb9e-b66a6b17ba1d	UAc	IPMPopillia	IPMPopillia_SM_SJ_2022	PreservedSpecimen	1312833a-f73e-4ac7-89f0-7f5199609487	M. Teixeira | A. PeÃ±alver | M. Calvet	2	individuals	adult	indeterminate	RC52_SM_15	P. A. V. Borges | M. Teixeira	2022	Formicidae	Animalia	Arthropoda	Insecta	Hymenoptera	Formicidae				family
RC52_SM_16	PhysicalObject	https://creativecommons.org/licenses/by/4.0/legalcode	0a80feca-b411-428a-a34e-c5c2fa07cdba	854c57d3-2447-4b8b-bb9e-b66a6b17ba1d	UAc	IPMPopillia	IPMPopillia_SM_SJ_2022	PreservedSpecimen	a46f3902-9f30-440a-a084-db86c0c65b48	M. Teixeira | A. PeÃ±alver | M. Calvet	3	individuals	adult	indeterminate	RC52_SM_16	P. A. V. Borges | M. Teixeira	2022	Formicidae	Animalia	Arthropoda	Insecta	Hymenoptera	Formicidae				family
RC52_SM_17	PhysicalObject	https://creativecommons.org/licenses/by/4.0/legalcode	0a80feca-b411-428a-a34e-c5c2fa07cdba	854c57d3-2447-4b8b-bb9e-b66a6b17ba1d	UAc	IPMPopillia	IPMPopillia_SM_SJ_2022	PreservedSpecimen	4ad3491f-0998-4b3a-ad2e-7c1a5395ff5c	M. Teixeira | A. PeÃ±alver | M. Calvet	1	individuals	adult	indeterminate	RC52_SM_17	P. A. V. Borges | M. Teixeira	2022	Formicidae	Animalia	Arthropoda	Insecta	Hymenoptera	Formicidae				family
RC52_SM_18	PhysicalObject	https://creativecommons.org/licenses/by/4.0/legalcode	0a80feca-b411-428a-a34e-c5c2fa07cdba	854c57d3-2447-4b8b-bb9e-b66a6b17ba1d	UAc	IPMPopillia	IPMPopillia_SM_SJ_2022	PreservedSpecimen	2100b996-f226-4897-9323-9c3cc0fd260f	M. Teixeira | A. PeÃ±alver | M. Calvet	1	individuals	adult	indeterminate	RC52_SM_18	P. A. V. Borges | M. Teixeira	2022	Formicidae	Animalia	Arthropoda	Insecta	Hymenoptera	Formicidae				family
NA_SJ_1	PhysicalObject	https://creativecommons.org/licenses/by/4.0/legalcode	0a80feca-b411-428a-a34e-c5c2fa07cdba	854c57d3-2447-4b8b-bb9e-b66a6b17ba1d	UAc	IPMPopillia	IPMPopillia_SM_SJ_2022	PreservedSpecimen	93b97623-947f-4b86-b06c-79071fc1836a	M. Teixeira | A. PeÃ±alver | M. Calvet	32	individuals	adult	indeterminate	NA_SJ_1	P. A. V. Borges | M. Teixeira	2022	Formicidae	Animalia	Arthropoda	Insecta	Hymenoptera	Formicidae				family
NA_SJ_2	PhysicalObject	https://creativecommons.org/licenses/by/4.0/legalcode	0a80feca-b411-428a-a34e-c5c2fa07cdba	854c57d3-2447-4b8b-bb9e-b66a6b17ba1d	UAc	IPMPopillia	IPMPopillia_SM_SJ_2022	PreservedSpecimen	64032107-1d22-42ec-9b1d-a35a816732fe	M. Teixeira | A. PeÃ±alver | M. Calvet	35	individuals	adult	indeterminate	NA_SJ_2	P. A. V. Borges | M. Teixeira	2022	Formicidae	Animalia	Arthropoda	Insecta	Hymenoptera	Formicidae				family
NA_SJ_3	PhysicalObject	https://creativecommons.org/licenses/by/4.0/legalcode	0a80feca-b411-428a-a34e-c5c2fa07cdba	854c57d3-2447-4b8b-bb9e-b66a6b17ba1d	UAc	IPMPopillia	IPMPopillia_SM_SJ_2022	PreservedSpecimen	30973528-6abd-4559-a88c-7b22f6bb648e	M. Teixeira | A. PeÃ±alver | M. Calvet	27	individuals	adult	indeterminate	NA_SJ_3	P. A. V. Borges | M. Teixeira	2022	Formicidae	Animalia	Arthropoda	Insecta	Hymenoptera	Formicidae				family
NA_SJ_4	PhysicalObject	https://creativecommons.org/licenses/by/4.0/legalcode	0a80feca-b411-428a-a34e-c5c2fa07cdba	854c57d3-2447-4b8b-bb9e-b66a6b17ba1d	UAc	IPMPopillia	IPMPopillia_SM_SJ_2022	PreservedSpecimen	d982fab5-6bb0-4a6e-ba04-d6c832cd8ac7	M. Teixeira | A. PeÃ±alver | M. Calvet	24	individuals	adult	indeterminate	NA_SJ_4	P. A. V. Borges | M. Teixeira	2022	Formicidae	Animalia	Arthropoda	Insecta	Hymenoptera	Formicidae				family
NA_SJ_5	PhysicalObject	https://creativecommons.org/licenses/by/4.0/legalcode	0a80feca-b411-428a-a34e-c5c2fa07cdba	854c57d3-2447-4b8b-bb9e-b66a6b17ba1d	UAc	IPMPopillia	IPMPopillia_SM_SJ_2022	PreservedSpecimen	1efe52cb-e179-4058-8ea0-e80a4407d812	M. Teixeira | A. PeÃ±alver | M. Calvet	19	individuals	adult	indeterminate	NA_SJ_5	P. A. V. Borges | M. Teixeira	2022	Formicidae	Animalia	Arthropoda	Insecta	Hymenoptera	Formicidae				family
NA_SJ_7	PhysicalObject	https://creativecommons.org/licenses/by/4.0/legalcode	0a80feca-b411-428a-a34e-c5c2fa07cdba	854c57d3-2447-4b8b-bb9e-b66a6b17ba1d	UAc	IPMPopillia	IPMPopillia_SM_SJ_2022	PreservedSpecimen	8d8a101e-9115-4d5f-80cd-065a502b384c	M. Teixeira | A. PeÃ±alver | M. Calvet	2	individuals	adult	indeterminate	NA_SJ_7	P. A. V. Borges | M. Teixeira	2022	Formicidae	Animalia	Arthropoda	Insecta	Hymenoptera	Formicidae				family
NA_SJ_8	PhysicalObject	https://creativecommons.org/licenses/by/4.0/legalcode	0a80feca-b411-428a-a34e-c5c2fa07cdba	854c57d3-2447-4b8b-bb9e-b66a6b17ba1d	UAc	IPMPopillia	IPMPopillia_SM_SJ_2022	PreservedSpecimen	437e57e4-7eb3-489d-a418-d78c0ef0d339	M. Teixeira | A. PeÃ±alver | M. Calvet	52	individuals	adult	indeterminate	NA_SJ_8	P. A. V. Borges | M. Teixeira	2022	Formicidae	Animalia	Arthropoda	Insecta	Hymenoptera	Formicidae				family
NA_SJ_10	PhysicalObject	https://creativecommons.org/licenses/by/4.0/legalcode	0a80feca-b411-428a-a34e-c5c2fa07cdba	854c57d3-2447-4b8b-bb9e-b66a6b17ba1d	UAc	IPMPopillia	IPMPopillia_SM_SJ_2022	PreservedSpecimen	64eced91-6682-48ef-829c-bc9b99a54272	M. Teixeira | A. PeÃ±alver | M. Calvet	2	individuals	adult	indeterminate	NA_SJ_10	P. A. V. Borges | M. Teixeira	2022	Formicidae	Animalia	Arthropoda	Insecta	Hymenoptera	Formicidae				family
NA_SJ_11	PhysicalObject	https://creativecommons.org/licenses/by/4.0/legalcode	0a80feca-b411-428a-a34e-c5c2fa07cdba	854c57d3-2447-4b8b-bb9e-b66a6b17ba1d	UAc	IPMPopillia	IPMPopillia_SM_SJ_2022	PreservedSpecimen	b609bc04-c291-4d69-a3f3-57cb6658cd9e	M. Teixeira | A. PeÃ±alver | M. Calvet	3	individuals	adult	indeterminate	NA_SJ_11	P. A. V. Borges | M. Teixeira	2022	Formicidae	Animalia	Arthropoda	Insecta	Hymenoptera	Formicidae				family
NA_SJ_12	PhysicalObject	https://creativecommons.org/licenses/by/4.0/legalcode	0a80feca-b411-428a-a34e-c5c2fa07cdba	854c57d3-2447-4b8b-bb9e-b66a6b17ba1d	UAc	IPMPopillia	IPMPopillia_SM_SJ_2022	PreservedSpecimen	6ce3384f-f69a-44ab-b3d1-55d1e60e4137	M. Teixeira | A. PeÃ±alver | M. Calvet	1	individuals	adult	indeterminate	NA_SJ_12	P. A. V. Borges | M. Teixeira	2022	Formicidae	Animalia	Arthropoda	Insecta	Hymenoptera	Formicidae				family
NA_SJ_14	PhysicalObject	https://creativecommons.org/licenses/by/4.0/legalcode	0a80feca-b411-428a-a34e-c5c2fa07cdba	854c57d3-2447-4b8b-bb9e-b66a6b17ba1d	UAc	IPMPopillia	IPMPopillia_SM_SJ_2022	PreservedSpecimen	a2c99978-7032-4b40-be06-0a2520202008	M. Teixeira | A. PeÃ±alver | M. Calvet	27	individuals	adult	indeterminate	NA_SJ_14	P. A. V. Borges | M. Teixeira	2022	Formicidae	Animalia	Arthropoda	Insecta	Hymenoptera	Formicidae				family
NA_SJ_15	PhysicalObject	https://creativecommons.org/licenses/by/4.0/legalcode	0a80feca-b411-428a-a34e-c5c2fa07cdba	854c57d3-2447-4b8b-bb9e-b66a6b17ba1d	UAc	IPMPopillia	IPMPopillia_SM_SJ_2022	PreservedSpecimen	277406bb-6e95-42a3-8fbc-ea17489de794	M. Teixeira | A. PeÃ±alver | M. Calvet	4	individuals	adult	indeterminate	NA_SJ_15	P. A. V. Borges | M. Teixeira	2022	Formicidae	Animalia	Arthropoda	Insecta	Hymenoptera	Formicidae				family
NA_SJ_16	PhysicalObject	https://creativecommons.org/licenses/by/4.0/legalcode	0a80feca-b411-428a-a34e-c5c2fa07cdba	854c57d3-2447-4b8b-bb9e-b66a6b17ba1d	UAc	IPMPopillia	IPMPopillia_SM_SJ_2022	PreservedSpecimen	026453a2-3743-4941-b689-cc1d8ea3e90b	M. Teixeira | A. PeÃ±alver | M. Calvet	10	individuals	adult	indeterminate	NA_SJ_16	P. A. V. Borges | M. Teixeira	2022	Formicidae	Animalia	Arthropoda	Insecta	Hymenoptera	Formicidae				family
NA_SJ_18	PhysicalObject	https://creativecommons.org/licenses/by/4.0/legalcode	0a80feca-b411-428a-a34e-c5c2fa07cdba	854c57d3-2447-4b8b-bb9e-b66a6b17ba1d	UAc	IPMPopillia	IPMPopillia_SM_SJ_2022	PreservedSpecimen	22157224-0e00-443f-b82e-01621a05033d	M. Teixeira | A. PeÃ±alver | M. Calvet	13	individuals	adult	indeterminate	NA_SJ_18	P. A. V. Borges | M. Teixeira	2022	Formicidae	Animalia	Arthropoda	Insecta	Hymenoptera	Formicidae				family
JL1_SJ_1	PhysicalObject	https://creativecommons.org/licenses/by/4.0/legalcode	0a80feca-b411-428a-a34e-c5c2fa07cdba	854c57d3-2447-4b8b-bb9e-b66a6b17ba1d	UAc	IPMPopillia	IPMPopillia_SM_SJ_2022	PreservedSpecimen	5bd1e9cb-4545-4760-832f-87a80ccbf7f9	M. Teixeira | A. PeÃ±alver | M. Calvet	3	individuals	adult	indeterminate	JL1_SJ_1	P. A. V. Borges | M. Teixeira	2022	Formicidae	Animalia	Arthropoda	Insecta	Hymenoptera	Formicidae				family
JL1_SJ_2	PhysicalObject	https://creativecommons.org/licenses/by/4.0/legalcode	0a80feca-b411-428a-a34e-c5c2fa07cdba	854c57d3-2447-4b8b-bb9e-b66a6b17ba1d	UAc	IPMPopillia	IPMPopillia_SM_SJ_2022	PreservedSpecimen	390107d2-0251-478f-ad92-d84cfaf5129f	M. Teixeira | A. PeÃ±alver | M. Calvet	9	individuals	adult	indeterminate	JL1_SJ_2	P. A. V. Borges | M. Teixeira	2022	Formicidae	Animalia	Arthropoda	Insecta	Hymenoptera	Formicidae				family
JL1_SJ_4	PhysicalObject	https://creativecommons.org/licenses/by/4.0/legalcode	0a80feca-b411-428a-a34e-c5c2fa07cdba	854c57d3-2447-4b8b-bb9e-b66a6b17ba1d	UAc	IPMPopillia	IPMPopillia_SM_SJ_2022	PreservedSpecimen	2445bac4-88be-4d69-8a21-b7cdccddf756	M. Teixeira | A. PeÃ±alver | M. Calvet	9	individuals	adult	indeterminate	JL1_SJ_4	P. A. V. Borges | M. Teixeira	2022	Formicidae	Animalia	Arthropoda	Insecta	Hymenoptera	Formicidae				family
JL1_SJ_6	PhysicalObject	https://creativecommons.org/licenses/by/4.0/legalcode	0a80feca-b411-428a-a34e-c5c2fa07cdba	854c57d3-2447-4b8b-bb9e-b66a6b17ba1d	UAc	IPMPopillia	IPMPopillia_SM_SJ_2022	PreservedSpecimen	f002bac7-61e1-467d-ac4a-1b635b1bcb37	M. Teixeira | A. PeÃ±alver | M. Calvet	1	individuals	adult	indeterminate	JL1_SJ_6	P. A. V. Borges | M. Teixeira	2022	Formicidae	Animalia	Arthropoda	Insecta	Hymenoptera	Formicidae				family
RC_SJ_3	PhysicalObject	https://creativecommons.org/licenses/by/4.0/legalcode	0a80feca-b411-428a-a34e-c5c2fa07cdba	854c57d3-2447-4b8b-bb9e-b66a6b17ba1d	UAc	IPMPopillia	IPMPopillia_SM_SJ_2022	PreservedSpecimen	ec176771-22e2-4145-8a8a-945ef47eb925	M. Teixeira | A. PeÃ±alver | M. Calvet	3	individuals	adult	indeterminate	RC_SJ_3	P. A. V. Borges | M. Teixeira	2022	Formicidae	Animalia	Arthropoda	Insecta	Hymenoptera	Formicidae				family
RC_SJ_7	PhysicalObject	https://creativecommons.org/licenses/by/4.0/legalcode	0a80feca-b411-428a-a34e-c5c2fa07cdba	854c57d3-2447-4b8b-bb9e-b66a6b17ba1d	UAc	IPMPopillia	IPMPopillia_SM_SJ_2022	PreservedSpecimen	392e98a9-0dff-4960-ab76-d5379ba4d08b	M. Teixeira | A. PeÃ±alver | M. Calvet	6	individuals	adult	indeterminate	RC_SJ_7	P. A. V. Borges | M. Teixeira	2022	Formicidae	Animalia	Arthropoda	Insecta	Hymenoptera	Formicidae				family
RC_SJ_10	PhysicalObject	https://creativecommons.org/licenses/by/4.0/legalcode	0a80feca-b411-428a-a34e-c5c2fa07cdba	854c57d3-2447-4b8b-bb9e-b66a6b17ba1d	UAc	IPMPopillia	IPMPopillia_SM_SJ_2022	PreservedSpecimen	c5eaa9b7-32c2-4102-aab2-0746fb065e6e	M. Teixeira | A. PeÃ±alver | M. Calvet	15	individuals	adult	indeterminate	RC_SJ_10	P. A. V. Borges | M. Teixeira	2022	Formicidae	Animalia	Arthropoda	Insecta	Hymenoptera	Formicidae				family
RC_SJ_16	PhysicalObject	https://creativecommons.org/licenses/by/4.0/legalcode	0a80feca-b411-428a-a34e-c5c2fa07cdba	854c57d3-2447-4b8b-bb9e-b66a6b17ba1d	UAc	IPMPopillia	IPMPopillia_SM_SJ_2022	PreservedSpecimen	0d6ff73e-9390-4a1f-af99-1cd46a747c06	M. Teixeira | A. PeÃ±alver | M. Calvet	1	individuals	adult	indeterminate	RC_SJ_16	P. A. V. Borges | M. Teixeira	2022	Formicidae	Animalia	Arthropoda	Insecta	Hymenoptera	Formicidae				family
MS_SJ_2	PhysicalObject	https://creativecommons.org/licenses/by/4.0/legalcode	0a80feca-b411-428a-a34e-c5c2fa07cdba	854c57d3-2447-4b8b-bb9e-b66a6b17ba1d	UAc	IPMPopillia	IPMPopillia_SM_SJ_2022	PreservedSpecimen	b17e68be-16de-4043-a304-49e9d01fc2e2	M. Teixeira | A. PeÃ±alver | M. Calvet	3	individuals	adult	indeterminate	MS_SJ_2	P. A. V. Borges | M. Teixeira	2022	Formicidae	Animalia	Arthropoda	Insecta	Hymenoptera	Formicidae				family
MS_SJ_4	PhysicalObject	https://creativecommons.org/licenses/by/4.0/legalcode	0a80feca-b411-428a-a34e-c5c2fa07cdba	854c57d3-2447-4b8b-bb9e-b66a6b17ba1d	UAc	IPMPopillia	IPMPopillia_SM_SJ_2022	PreservedSpecimen	208c0367-c47e-4447-8a84-f3ffa0871754	M. Teixeira | A. PeÃ±alver | M. Calvet	38	individuals	adult	indeterminate	MS_SJ_4	P. A. V. Borges | M. Teixeira	2022	Formicidae	Animalia	Arthropoda	Insecta	Hymenoptera	Formicidae				family
MS_SJ_9	PhysicalObject	https://creativecommons.org/licenses/by/4.0/legalcode	0a80feca-b411-428a-a34e-c5c2fa07cdba	854c57d3-2447-4b8b-bb9e-b66a6b17ba1d	UAc	IPMPopillia	IPMPopillia_SM_SJ_2022	PreservedSpecimen	91093832-543d-4e80-ac19-0a2949d9356b	M. Teixeira | A. PeÃ±alver | M. Calvet	35	individuals	adult	indeterminate	MS_SJ_9	P. A. V. Borges | M. Teixeira	2022	Formicidae	Animalia	Arthropoda	Insecta	Hymenoptera	Formicidae				family
MS_SJ_11	PhysicalObject	https://creativecommons.org/licenses/by/4.0/legalcode	0a80feca-b411-428a-a34e-c5c2fa07cdba	854c57d3-2447-4b8b-bb9e-b66a6b17ba1d	UAc	IPMPopillia	IPMPopillia_SM_SJ_2022	PreservedSpecimen	62d8ae16-4ba3-4c0f-9c5a-2e8b67b68350	M. Teixeira | A. PeÃ±alver | M. Calvet	8	individuals	adult	indeterminate	MS_SJ_11	P. A. V. Borges | M. Teixeira	2022	Formicidae	Animalia	Arthropoda	Insecta	Hymenoptera	Formicidae				family
MS_SJ_13	PhysicalObject	https://creativecommons.org/licenses/by/4.0/legalcode	0a80feca-b411-428a-a34e-c5c2fa07cdba	854c57d3-2447-4b8b-bb9e-b66a6b17ba1d	UAc	IPMPopillia	IPMPopillia_SM_SJ_2022	PreservedSpecimen	d097d340-166c-47e9-8746-bb6fadaff198	M. Teixeira | A. PeÃ±alver | M. Calvet	4	individuals	adult	indeterminate	MS_SJ_13	P. A. V. Borges | M. Teixeira	2022	Formicidae	Animalia	Arthropoda	Insecta	Hymenoptera	Formicidae				family
MS_SJ_15	PhysicalObject	https://creativecommons.org/licenses/by/4.0/legalcode	0a80feca-b411-428a-a34e-c5c2fa07cdba	854c57d3-2447-4b8b-bb9e-b66a6b17ba1d	UAc	IPMPopillia	IPMPopillia_SM_SJ_2022	PreservedSpecimen	11ae9786-534d-417e-8d39-2f34ea900541	M. Teixeira | A. PeÃ±alver | M. Calvet	6	individuals	adult	indeterminate	MS_SJ_15	P. A. V. Borges | M. Teixeira	2022	Formicidae	Animalia	Arthropoda	Insecta	Hymenoptera	Formicidae				family
MS_SJ_17	PhysicalObject	https://creativecommons.org/licenses/by/4.0/legalcode	0a80feca-b411-428a-a34e-c5c2fa07cdba	854c57d3-2447-4b8b-bb9e-b66a6b17ba1d	UAc	IPMPopillia	IPMPopillia_SM_SJ_2022	PreservedSpecimen	143c2c9b-602e-41dd-9b7a-eca59a9404e2	M. Teixeira | A. PeÃ±alver | M. Calvet	9	individuals	adult	indeterminate	MS_SJ_17	P. A. V. Borges | M. Teixeira	2022	Formicidae	Animalia	Arthropoda	Insecta	Hymenoptera	Formicidae				family
JL2_SJ_2	PhysicalObject	https://creativecommons.org/licenses/by/4.0/legalcode	0a80feca-b411-428a-a34e-c5c2fa07cdba	854c57d3-2447-4b8b-bb9e-b66a6b17ba1d	UAc	IPMPopillia	IPMPopillia_SM_SJ_2022	PreservedSpecimen	e0cd30bd-ac31-4575-92cd-3bf35031acbd	M. Teixeira | A. PeÃ±alver | M. Calvet	97	individuals	adult	indeterminate	JL2_SJ_2	P. A. V. Borges | M. Teixeira	2022	Formicidae	Animalia	Arthropoda	Insecta	Hymenoptera	Formicidae				family
JL2_SJ_3	PhysicalObject	https://creativecommons.org/licenses/by/4.0/legalcode	0a80feca-b411-428a-a34e-c5c2fa07cdba	854c57d3-2447-4b8b-bb9e-b66a6b17ba1d	UAc	IPMPopillia	IPMPopillia_SM_SJ_2022	PreservedSpecimen	17d1cf10-a821-4b3c-9bbc-0af854218b39	M. Teixeira | A. PeÃ±alver | M. Calvet	126	individuals	adult	indeterminate	JL2_SJ_3	P. A. V. Borges | M. Teixeira	2022	Formicidae	Animalia	Arthropoda	Insecta	Hymenoptera	Formicidae				family
JL2_SJ_4	PhysicalObject	https://creativecommons.org/licenses/by/4.0/legalcode	0a80feca-b411-428a-a34e-c5c2fa07cdba	854c57d3-2447-4b8b-bb9e-b66a6b17ba1d	UAc	IPMPopillia	IPMPopillia_SM_SJ_2022	PreservedSpecimen	160b8b0c-d3d4-49fb-9282-4412c9a87b87	M. Teixeira | A. PeÃ±alver | M. Calvet	45	individuals	adult	indeterminate	JL2_SJ_4	P. A. V. Borges | M. Teixeira	2022	Formicidae	Animalia	Arthropoda	Insecta	Hymenoptera	Formicidae				family
JL2_SJ_5	PhysicalObject	https://creativecommons.org/licenses/by/4.0/legalcode	0a80feca-b411-428a-a34e-c5c2fa07cdba	854c57d3-2447-4b8b-bb9e-b66a6b17ba1d	UAc	IPMPopillia	IPMPopillia_SM_SJ_2022	PreservedSpecimen	fdf445a2-6100-4c04-99fd-71dcaa375852	M. Teixeira | A. PeÃ±alver | M. Calvet	36	individuals	adult	indeterminate	JL2_SJ_5	P. A. V. Borges | M. Teixeira	2022	Formicidae	Animalia	Arthropoda	Insecta	Hymenoptera	Formicidae				family
JL2_SJ_9	PhysicalObject	https://creativecommons.org/licenses/by/4.0/legalcode	0a80feca-b411-428a-a34e-c5c2fa07cdba	854c57d3-2447-4b8b-bb9e-b66a6b17ba1d	UAc	IPMPopillia	IPMPopillia_SM_SJ_2022	PreservedSpecimen	179a6aff-7a49-4b04-a249-74c170cf728e	M. Teixeira | A. PeÃ±alver | M. Calvet	65	individuals	adult	indeterminate	JL2_SJ_9	P. A. V. Borges | M. Teixeira	2022	Formicidae	Animalia	Arthropoda	Insecta	Hymenoptera	Formicidae				family
JL2_SJ_10	PhysicalObject	https://creativecommons.org/licenses/by/4.0/legalcode	0a80feca-b411-428a-a34e-c5c2fa07cdba	854c57d3-2447-4b8b-bb9e-b66a6b17ba1d	UAc	IPMPopillia	IPMPopillia_SM_SJ_2022	PreservedSpecimen	f92bad95-0cb7-4537-9671-cecb2656792b	M. Teixeira | A. PeÃ±alver | M. Calvet	12	individuals	adult	indeterminate	JL2_SJ_10	P. A. V. Borges | M. Teixeira	2022	Formicidae	Animalia	Arthropoda	Insecta	Hymenoptera	Formicidae				family
JL2_SJ_11	PhysicalObject	https://creativecommons.org/licenses/by/4.0/legalcode	0a80feca-b411-428a-a34e-c5c2fa07cdba	854c57d3-2447-4b8b-bb9e-b66a6b17ba1d	UAc	IPMPopillia	IPMPopillia_SM_SJ_2022	PreservedSpecimen	c8717187-926b-47b8-b040-aa3956573ac2	M. Teixeira | A. PeÃ±alver | M. Calvet	23	individuals	adult	indeterminate	JL2_SJ_11	P. A. V. Borges | M. Teixeira	2022	Formicidae	Animalia	Arthropoda	Insecta	Hymenoptera	Formicidae				family
JL2_SJ_12	PhysicalObject	https://creativecommons.org/licenses/by/4.0/legalcode	0a80feca-b411-428a-a34e-c5c2fa07cdba	854c57d3-2447-4b8b-bb9e-b66a6b17ba1d	UAc	IPMPopillia	IPMPopillia_SM_SJ_2022	PreservedSpecimen	b948151b-99e7-45cb-983a-580e4784c907	M. Teixeira | A. PeÃ±alver | M. Calvet	14	individuals	adult	indeterminate	JL2_SJ_12	P. A. V. Borges | M. Teixeira	2022	Formicidae	Animalia	Arthropoda	Insecta	Hymenoptera	Formicidae				family
JL2_SJ_13	PhysicalObject	https://creativecommons.org/licenses/by/4.0/legalcode	0a80feca-b411-428a-a34e-c5c2fa07cdba	854c57d3-2447-4b8b-bb9e-b66a6b17ba1d	UAc	IPMPopillia	IPMPopillia_SM_SJ_2022	PreservedSpecimen	b43bcdd4-f828-42c6-a56e-d9b31df64a49	M. Teixeira | A. PeÃ±alver | M. Calvet	22	individuals	adult	indeterminate	JL2_SJ_13	P. A. V. Borges | M. Teixeira	2022	Formicidae	Animalia	Arthropoda	Insecta	Hymenoptera	Formicidae				family
JL2_SJ_14	PhysicalObject	https://creativecommons.org/licenses/by/4.0/legalcode	0a80feca-b411-428a-a34e-c5c2fa07cdba	854c57d3-2447-4b8b-bb9e-b66a6b17ba1d	UAc	IPMPopillia	IPMPopillia_SM_SJ_2022	PreservedSpecimen	4cca1aa0-5156-40f0-a84d-df3cc4cafcbe	M. Teixeira | A. PeÃ±alver | M. Calvet	19	individuals	adult	indeterminate	JL2_SJ_14	P. A. V. Borges | M. Teixeira	2022	Formicidae	Animalia	Arthropoda	Insecta	Hymenoptera	Formicidae				family
JL2_SJ_15	PhysicalObject	https://creativecommons.org/licenses/by/4.0/legalcode	0a80feca-b411-428a-a34e-c5c2fa07cdba	854c57d3-2447-4b8b-bb9e-b66a6b17ba1d	UAc	IPMPopillia	IPMPopillia_SM_SJ_2022	PreservedSpecimen	9d746c9d-f6cb-4174-8cde-d309e4098690	M. Teixeira | A. PeÃ±alver | M. Calvet	25	individuals	adult	indeterminate	JL2_SJ_15	P. A. V. Borges | M. Teixeira	2022	Formicidae	Animalia	Arthropoda	Insecta	Hymenoptera	Formicidae				family
JL2_SJ_18	PhysicalObject	https://creativecommons.org/licenses/by/4.0/legalcode	0a80feca-b411-428a-a34e-c5c2fa07cdba	854c57d3-2447-4b8b-bb9e-b66a6b17ba1d	UAc	IPMPopillia	IPMPopillia_SM_SJ_2022	PreservedSpecimen	bb1e7e14-8136-4598-b663-183cbf589c71	M. Teixeira | A. PeÃ±alver | M. Calvet	1	individuals	adult	indeterminate	JL2_SJ_18	P. A. V. Borges | M. Teixeira	2022	Formicidae	Animalia	Arthropoda	Insecta	Hymenoptera	Formicidae				family
AC_SJ_1	PhysicalObject	https://creativecommons.org/licenses/by/4.0/legalcode	0a80feca-b411-428a-a34e-c5c2fa07cdba	854c57d3-2447-4b8b-bb9e-b66a6b17ba1d	UAc	IPMPopillia	IPMPopillia_SM_SJ_2022	PreservedSpecimen	59a27635-1732-407b-bd21-f529dac170ed	M. Teixeira | A. PeÃ±alver | M. Calvet	13	individuals	adult	indeterminate	AC_SJ_1	P. A. V. Borges | M. Teixeira	2022	Formicidae	Animalia	Arthropoda	Insecta	Hymenoptera	Formicidae				family
AC_SJ_2	PhysicalObject	https://creativecommons.org/licenses/by/4.0/legalcode	0a80feca-b411-428a-a34e-c5c2fa07cdba	854c57d3-2447-4b8b-bb9e-b66a6b17ba1d	UAc	IPMPopillia	IPMPopillia_SM_SJ_2022	PreservedSpecimen	9485a807-57a4-4860-ac47-11877c2e7bd2	M. Teixeira | A. PeÃ±alver | M. Calvet	4	individuals	adult	indeterminate	AC_SJ_2	P. A. V. Borges | M. Teixeira	2022	Formicidae	Animalia	Arthropoda	Insecta	Hymenoptera	Formicidae				family
AC_SJ_3	PhysicalObject	https://creativecommons.org/licenses/by/4.0/legalcode	0a80feca-b411-428a-a34e-c5c2fa07cdba	854c57d3-2447-4b8b-bb9e-b66a6b17ba1d	UAc	IPMPopillia	IPMPopillia_SM_SJ_2022	PreservedSpecimen	e34b87af-d024-4c14-97d7-18394c980890	M. Teixeira | A. PeÃ±alver | M. Calvet	22	individuals	adult	indeterminate	AC_SJ_3	P. A. V. Borges | M. Teixeira	2022	Formicidae	Animalia	Arthropoda	Insecta	Hymenoptera	Formicidae				family
AC_SJ_4	PhysicalObject	https://creativecommons.org/licenses/by/4.0/legalcode	0a80feca-b411-428a-a34e-c5c2fa07cdba	854c57d3-2447-4b8b-bb9e-b66a6b17ba1d	UAc	IPMPopillia	IPMPopillia_SM_SJ_2022	PreservedSpecimen	7a6d8f73-18e7-4356-b05d-bee94e0a7264	M. Teixeira | A. PeÃ±alver | M. Calvet	8	individuals	adult	indeterminate	AC_SJ_4	P. A. V. Borges | M. Teixeira	2022	Formicidae	Animalia	Arthropoda	Insecta	Hymenoptera	Formicidae				family
AC_SJ_5	PhysicalObject	https://creativecommons.org/licenses/by/4.0/legalcode	0a80feca-b411-428a-a34e-c5c2fa07cdba	854c57d3-2447-4b8b-bb9e-b66a6b17ba1d	UAc	IPMPopillia	IPMPopillia_SM_SJ_2022	PreservedSpecimen	61a6be17-454e-4115-86bd-49e37a660f32	M. Teixeira | A. PeÃ±alver | M. Calvet	12	individuals	adult	indeterminate	AC_SJ_5	P. A. V. Borges | M. Teixeira	2022	Formicidae	Animalia	Arthropoda	Insecta	Hymenoptera	Formicidae				family
AC_SJ_6	PhysicalObject	https://creativecommons.org/licenses/by/4.0/legalcode	0a80feca-b411-428a-a34e-c5c2fa07cdba	854c57d3-2447-4b8b-bb9e-b66a6b17ba1d	UAc	IPMPopillia	IPMPopillia_SM_SJ_2022	PreservedSpecimen	28db2f06-09ce-44d4-821f-d3afbe33e6fd	M. Teixeira | A. PeÃ±alver | M. Calvet	15	individuals	adult	indeterminate	AC_SJ_6	P. A. V. Borges | M. Teixeira	2022	Formicidae	Animalia	Arthropoda	Insecta	Hymenoptera	Formicidae				family
AC_SJ_7	PhysicalObject	https://creativecommons.org/licenses/by/4.0/legalcode	0a80feca-b411-428a-a34e-c5c2fa07cdba	854c57d3-2447-4b8b-bb9e-b66a6b17ba1d	UAc	IPMPopillia	IPMPopillia_SM_SJ_2022	PreservedSpecimen	4dc3a06d-f288-45a5-a550-9ccb6a431275	M. Teixeira | A. PeÃ±alver | M. Calvet	5	individuals	adult	indeterminate	AC_SJ_7	P. A. V. Borges | M. Teixeira	2022	Formicidae	Animalia	Arthropoda	Insecta	Hymenoptera	Formicidae				family
AC_SJ_8	PhysicalObject	https://creativecommons.org/licenses/by/4.0/legalcode	0a80feca-b411-428a-a34e-c5c2fa07cdba	854c57d3-2447-4b8b-bb9e-b66a6b17ba1d	UAc	IPMPopillia	IPMPopillia_SM_SJ_2022	PreservedSpecimen	2c9d44d4-103e-4767-9b35-4b64395c0d3c	M. Teixeira | A. PeÃ±alver | M. Calvet	12	individuals	adult	indeterminate	AC_SJ_8	P. A. V. Borges | M. Teixeira	2022	Formicidae	Animalia	Arthropoda	Insecta	Hymenoptera	Formicidae				family
AC_SJ_9	PhysicalObject	https://creativecommons.org/licenses/by/4.0/legalcode	0a80feca-b411-428a-a34e-c5c2fa07cdba	854c57d3-2447-4b8b-bb9e-b66a6b17ba1d	UAc	IPMPopillia	IPMPopillia_SM_SJ_2022	PreservedSpecimen	30243fa5-1d7d-43a8-9922-871ff84e64e5	M. Teixeira | A. PeÃ±alver | M. Calvet	7	individuals	adult	indeterminate	AC_SJ_9	P. A. V. Borges | M. Teixeira	2022	Formicidae	Animalia	Arthropoda	Insecta	Hymenoptera	Formicidae				family
AC_SJ_10	PhysicalObject	https://creativecommons.org/licenses/by/4.0/legalcode	0a80feca-b411-428a-a34e-c5c2fa07cdba	854c57d3-2447-4b8b-bb9e-b66a6b17ba1d	UAc	IPMPopillia	IPMPopillia_SM_SJ_2022	PreservedSpecimen	6e16cb4a-ca5c-4634-a30c-0ab3dc9246a0	M. Teixeira | A. PeÃ±alver | M. Calvet	8	individuals	adult	indeterminate	AC_SJ_10	P. A. V. Borges | M. Teixeira	2022	Formicidae	Animalia	Arthropoda	Insecta	Hymenoptera	Formicidae				family
AC_SJ_11	PhysicalObject	https://creativecommons.org/licenses/by/4.0/legalcode	0a80feca-b411-428a-a34e-c5c2fa07cdba	854c57d3-2447-4b8b-bb9e-b66a6b17ba1d	UAc	IPMPopillia	IPMPopillia_SM_SJ_2022	PreservedSpecimen	38a4160e-f860-4311-b87a-f58137463941	M. Teixeira | A. PeÃ±alver | M. Calvet	3	individuals	adult	indeterminate	AC_SJ_11	P. A. V. Borges | M. Teixeira	2022	Formicidae	Animalia	Arthropoda	Insecta	Hymenoptera	Formicidae				family
AC_SJ_12	PhysicalObject	https://creativecommons.org/licenses/by/4.0/legalcode	0a80feca-b411-428a-a34e-c5c2fa07cdba	854c57d3-2447-4b8b-bb9e-b66a6b17ba1d	UAc	IPMPopillia	IPMPopillia_SM_SJ_2022	PreservedSpecimen	e7a10a30-06c9-4227-a201-1bd2024eacb9	M. Teixeira | A. PeÃ±alver | M. Calvet	15	individuals	adult	indeterminate	AC_SJ_12	P. A. V. Borges | M. Teixeira	2022	Formicidae	Animalia	Arthropoda	Insecta	Hymenoptera	Formicidae				family
AC_SJ_13	PhysicalObject	https://creativecommons.org/licenses/by/4.0/legalcode	0a80feca-b411-428a-a34e-c5c2fa07cdba	854c57d3-2447-4b8b-bb9e-b66a6b17ba1d	UAc	IPMPopillia	IPMPopillia_SM_SJ_2022	PreservedSpecimen	9a5526e0-b697-45ee-8a1e-74c735355322	M. Teixeira | A. PeÃ±alver | M. Calvet	4	individuals	adult	indeterminate	AC_SJ_13	P. A. V. Borges | M. Teixeira	2022	Formicidae	Animalia	Arthropoda	Insecta	Hymenoptera	Formicidae				family
AC_SJ_14	PhysicalObject	https://creativecommons.org/licenses/by/4.0/legalcode	0a80feca-b411-428a-a34e-c5c2fa07cdba	854c57d3-2447-4b8b-bb9e-b66a6b17ba1d	UAc	IPMPopillia	IPMPopillia_SM_SJ_2022	PreservedSpecimen	99546c98-f172-48ca-981d-7810939cd41f	M. Teixeira | A. PeÃ±alver | M. Calvet	3	individuals	adult	indeterminate	AC_SJ_14	P. A. V. Borges | M. Teixeira	2022	Formicidae	Animalia	Arthropoda	Insecta	Hymenoptera	Formicidae				family
AC_SJ_16	PhysicalObject	https://creativecommons.org/licenses/by/4.0/legalcode	0a80feca-b411-428a-a34e-c5c2fa07cdba	854c57d3-2447-4b8b-bb9e-b66a6b17ba1d	UAc	IPMPopillia	IPMPopillia_SM_SJ_2022	PreservedSpecimen	eebd715e-38e2-4183-961c-0dc92cfcc44e	M. Teixeira | A. PeÃ±alver | M. Calvet	21	individuals	adult	indeterminate	AC_SJ_16	P. A. V. Borges | M. Teixeira	2022	Formicidae	Animalia	Arthropoda	Insecta	Hymenoptera	Formicidae				family
AC_SJ_17	PhysicalObject	https://creativecommons.org/licenses/by/4.0/legalcode	0a80feca-b411-428a-a34e-c5c2fa07cdba	854c57d3-2447-4b8b-bb9e-b66a6b17ba1d	UAc	IPMPopillia	IPMPopillia_SM_SJ_2022	PreservedSpecimen	90055170-f07f-400b-b496-12d3197121aa	M. Teixeira | A. PeÃ±alver | M. Calvet	1	individuals	adult	indeterminate	AC_SJ_17	P. A. V. Borges | M. Teixeira	2022	Formicidae	Animalia	Arthropoda	Insecta	Hymenoptera	Formicidae				family
JJ_SJ_2	PhysicalObject	https://creativecommons.org/licenses/by/4.0/legalcode	0a80feca-b411-428a-a34e-c5c2fa07cdba	854c57d3-2447-4b8b-bb9e-b66a6b17ba1d	UAc	IPMPopillia	IPMPopillia_SM_SJ_2022	PreservedSpecimen	a91b4bb2-91c4-4f6a-bd9a-1b2c3db2d957	M. Teixeira | A. PeÃ±alver | M. Calvet	22	individuals	adult	indeterminate	JJ_SJ_2	P. A. V. Borges | M. Teixeira	2022	Formicidae	Animalia	Arthropoda	Insecta	Hymenoptera	Formicidae				family
JJ_SJ_5	PhysicalObject	https://creativecommons.org/licenses/by/4.0/legalcode	0a80feca-b411-428a-a34e-c5c2fa07cdba	854c57d3-2447-4b8b-bb9e-b66a6b17ba1d	UAc	IPMPopillia	IPMPopillia_SM_SJ_2022	PreservedSpecimen	9cc81a6c-0cf4-4a88-b7fb-04fbcdd83aa2	M. Teixeira | A. PeÃ±alver | M. Calvet	180	individuals	adult	indeterminate	JJ_SJ_5	P. A. V. Borges | M. Teixeira	2022	Formicidae	Animalia	Arthropoda	Insecta	Hymenoptera	Formicidae				family
JJ_SJ_7	PhysicalObject	https://creativecommons.org/licenses/by/4.0/legalcode	0a80feca-b411-428a-a34e-c5c2fa07cdba	854c57d3-2447-4b8b-bb9e-b66a6b17ba1d	UAc	IPMPopillia	IPMPopillia_SM_SJ_2022	PreservedSpecimen	e80815df-c394-4402-8af8-e8ab66b49052	M. Teixeira | A. PeÃ±alver | M. Calvet	28	individuals	adult	indeterminate	JJ_SJ_7	P. A. V. Borges | M. Teixeira	2022	Formicidae	Animalia	Arthropoda	Insecta	Hymenoptera	Formicidae				family
JJ_SJ_8	PhysicalObject	https://creativecommons.org/licenses/by/4.0/legalcode	0a80feca-b411-428a-a34e-c5c2fa07cdba	854c57d3-2447-4b8b-bb9e-b66a6b17ba1d	UAc	IPMPopillia	IPMPopillia_SM_SJ_2022	PreservedSpecimen	92696840-f170-46c9-aa41-f5f45e8552df	M. Teixeira | A. PeÃ±alver | M. Calvet	64	individuals	adult	indeterminate	JJ_SJ_8	P. A. V. Borges | M. Teixeira	2022	Formicidae	Animalia	Arthropoda	Insecta	Hymenoptera	Formicidae				family
JJ_SJ_9	PhysicalObject	https://creativecommons.org/licenses/by/4.0/legalcode	0a80feca-b411-428a-a34e-c5c2fa07cdba	854c57d3-2447-4b8b-bb9e-b66a6b17ba1d	UAc	IPMPopillia	IPMPopillia_SM_SJ_2022	PreservedSpecimen	279126c2-74a6-417d-a742-7d3bc8486949	M. Teixeira | A. PeÃ±alver | M. Calvet	75	individuals	adult	indeterminate	JJ_SJ_9	P. A. V. Borges | M. Teixeira	2022	Formicidae	Animalia	Arthropoda	Insecta	Hymenoptera	Formicidae				family
JJ_SJ_13	PhysicalObject	https://creativecommons.org/licenses/by/4.0/legalcode	0a80feca-b411-428a-a34e-c5c2fa07cdba	854c57d3-2447-4b8b-bb9e-b66a6b17ba1d	UAc	IPMPopillia	IPMPopillia_SM_SJ_2022	PreservedSpecimen	920ded01-3988-4d28-8080-15126e44b537	M. Teixeira | A. PeÃ±alver | M. Calvet	10	individuals	adult	indeterminate	JJ_SJ_13	P. A. V. Borges | M. Teixeira	2022	Formicidae	Animalia	Arthropoda	Insecta	Hymenoptera	Formicidae				family
JJ_SJ_16	PhysicalObject	https://creativecommons.org/licenses/by/4.0/legalcode	0a80feca-b411-428a-a34e-c5c2fa07cdba	854c57d3-2447-4b8b-bb9e-b66a6b17ba1d	UAc	IPMPopillia	IPMPopillia_SM_SJ_2022	PreservedSpecimen	c20c5151-6791-4e46-a9a1-7138700697e5	M. Teixeira | A. PeÃ±alver | M. Calvet	2	individuals	adult	indeterminate	JJ_SJ_16	P. A. V. Borges | M. Teixeira	2022	Formicidae	Animalia	Arthropoda	Insecta	Hymenoptera	Formicidae				family
SG_SM_2	PhysicalObject	https://creativecommons.org/licenses/by/4.0/legalcode	0a80feca-b411-428a-a34e-c5c2fa07cdba	854c57d3-2447-4b8b-bb9e-b66a6b17ba1d	UAc	IPMPopillia	IPMPopillia_SM_SJ_2022	PreservedSpecimen	e7e59cc0-564e-4d3f-93a4-fa61c79761d8	M. Teixeira | A. PeÃ±alver | M. Calvet	2	individuals	adult	indeterminate	SG_SM_2	P. A. V. Borges | M. Teixeira	2022	Halictidae	Animalia	Arthropoda	Insecta	Hymenoptera	Halictidae				family
SG_SM_14	PhysicalObject	https://creativecommons.org/licenses/by/4.0/legalcode	0a80feca-b411-428a-a34e-c5c2fa07cdba	854c57d3-2447-4b8b-bb9e-b66a6b17ba1d	UAc	IPMPopillia	IPMPopillia_SM_SJ_2022	PreservedSpecimen	5ef8f811-2da2-42f6-a0d0-ab8e66c941d2	M. Teixeira | A. PeÃ±alver | M. Calvet	1	individuals	adult	indeterminate	SG_SM_14	P. A. V. Borges | M. Teixeira	2022	Halictidae	Animalia	Arthropoda	Insecta	Hymenoptera	Halictidae				family
FR_SM_8	PhysicalObject	https://creativecommons.org/licenses/by/4.0/legalcode	0a80feca-b411-428a-a34e-c5c2fa07cdba	854c57d3-2447-4b8b-bb9e-b66a6b17ba1d	UAc	IPMPopillia	IPMPopillia_SM_SJ_2022	PreservedSpecimen	e429433e-a8f1-4bd0-9e54-1d41ffe49429	M. Teixeira | A. PeÃ±alver | M. Calvet	2	individuals	adult	indeterminate	FR_SM_8	P. A. V. Borges | M. Teixeira	2022	Halictidae	Animalia	Arthropoda	Insecta	Hymenoptera	Halictidae				family
FR_SM_9	PhysicalObject	https://creativecommons.org/licenses/by/4.0/legalcode	0a80feca-b411-428a-a34e-c5c2fa07cdba	854c57d3-2447-4b8b-bb9e-b66a6b17ba1d	UAc	IPMPopillia	IPMPopillia_SM_SJ_2022	PreservedSpecimen	3284394d-dedf-45ac-a767-93f6b07455f8	M. Teixeira | A. PeÃ±alver | M. Calvet	2	individuals	adult	indeterminate	FR_SM_9	P. A. V. Borges | M. Teixeira	2022	Halictidae	Animalia	Arthropoda	Insecta	Hymenoptera	Halictidae				family
FR_SM_15	PhysicalObject	https://creativecommons.org/licenses/by/4.0/legalcode	0a80feca-b411-428a-a34e-c5c2fa07cdba	854c57d3-2447-4b8b-bb9e-b66a6b17ba1d	UAc	IPMPopillia	IPMPopillia_SM_SJ_2022	PreservedSpecimen	f0a789a6-7e04-4d69-8e67-9782fa985c29	M. Teixeira | A. PeÃ±alver | M. Calvet	4	individuals	adult	indeterminate	FR_SM_15	P. A. V. Borges | M. Teixeira	2022	Halictidae	Animalia	Arthropoda	Insecta	Hymenoptera	Halictidae				family
SG_SM_2	PhysicalObject	https://creativecommons.org/licenses/by/4.0/legalcode	0a80feca-b411-428a-a34e-c5c2fa07cdba	854c57d3-2447-4b8b-bb9e-b66a6b17ba1d	UAc	IPMPopillia	IPMPopillia_SM_SJ_2022	PreservedSpecimen	89113224-263d-43f7-8971-ca7e331a79f8	M. Teixeira | A. PeÃ±alver | M. Calvet	2	individuals	adult	indeterminate	SG_SM_2	P. A. V. Borges | M. Teixeira	2022	Ichneumonidae	Animalia	Arthropoda	Insecta	Hymenoptera	Ichneumonidae				family
MO_SM_4	PhysicalObject	https://creativecommons.org/licenses/by/4.0/legalcode	0a80feca-b411-428a-a34e-c5c2fa07cdba	854c57d3-2447-4b8b-bb9e-b66a6b17ba1d	UAc	IPMPopillia	IPMPopillia_SM_SJ_2022	PreservedSpecimen	43ff8518-895c-431d-8623-05cb62dcfbbd	M. Teixeira | A. PeÃ±alver | M. Calvet	1	individuals	adult	indeterminate	MO_SM_4	P. A. V. Borges | M. Teixeira	2022	Ichneumonidae	Animalia	Arthropoda	Insecta	Hymenoptera	Ichneumonidae				family
MO_SM_15	PhysicalObject	https://creativecommons.org/licenses/by/4.0/legalcode	0a80feca-b411-428a-a34e-c5c2fa07cdba	854c57d3-2447-4b8b-bb9e-b66a6b17ba1d	UAc	IPMPopillia	IPMPopillia_SM_SJ_2022	PreservedSpecimen	cf3a07b2-24ac-4966-b4d2-a15edf4054da	M. Teixeira | A. PeÃ±alver | M. Calvet	1	individuals	adult	indeterminate	MO_SM_15	P. A. V. Borges | M. Teixeira	2022	Ichneumonidae	Animalia	Arthropoda	Insecta	Hymenoptera	Ichneumonidae				family
FR_SM_8	PhysicalObject	https://creativecommons.org/licenses/by/4.0/legalcode	0a80feca-b411-428a-a34e-c5c2fa07cdba	854c57d3-2447-4b8b-bb9e-b66a6b17ba1d	UAc	IPMPopillia	IPMPopillia_SM_SJ_2022	PreservedSpecimen	c5154745-f5f8-4334-ab98-6d4e17d251c8	M. Teixeira | A. PeÃ±alver | M. Calvet	1	individuals	adult	indeterminate	FR_SM_8	P. A. V. Borges | M. Teixeira	2022	Ichneumonidae	Animalia	Arthropoda	Insecta	Hymenoptera	Ichneumonidae				family
FR_SM_9	PhysicalObject	https://creativecommons.org/licenses/by/4.0/legalcode	0a80feca-b411-428a-a34e-c5c2fa07cdba	854c57d3-2447-4b8b-bb9e-b66a6b17ba1d	UAc	IPMPopillia	IPMPopillia_SM_SJ_2022	PreservedSpecimen	40178973-5ae1-4309-a0ab-e03efb562bdd	M. Teixeira | A. PeÃ±alver | M. Calvet	1	individuals	adult	indeterminate	FR_SM_9	P. A. V. Borges | M. Teixeira	2022	Ichneumonidae	Animalia	Arthropoda	Insecta	Hymenoptera	Ichneumonidae				family
JM_SM_5	PhysicalObject	https://creativecommons.org/licenses/by/4.0/legalcode	0a80feca-b411-428a-a34e-c5c2fa07cdba	854c57d3-2447-4b8b-bb9e-b66a6b17ba1d	UAc	IPMPopillia	IPMPopillia_SM_SJ_2022	PreservedSpecimen	c2782142-7950-40ea-8097-609effe9e0b9	M. Teixeira | A. PeÃ±alver | M. Calvet	4	individuals	adult	indeterminate	JM_SM_5	P. A. V. Borges | M. Teixeira	2022	Ichneumonidae	Animalia	Arthropoda	Insecta	Hymenoptera	Ichneumonidae				family
JM_SM_9	PhysicalObject	https://creativecommons.org/licenses/by/4.0/legalcode	0a80feca-b411-428a-a34e-c5c2fa07cdba	854c57d3-2447-4b8b-bb9e-b66a6b17ba1d	UAc	IPMPopillia	IPMPopillia_SM_SJ_2022	PreservedSpecimen	11cc34fd-89a5-46bc-bcdf-86bdc3cbaaf8	M. Teixeira | A. PeÃ±alver | M. Calvet	2	individuals	adult	indeterminate	JM_SM_9	P. A. V. Borges | M. Teixeira	2022	Ichneumonidae	Animalia	Arthropoda	Insecta	Hymenoptera	Ichneumonidae				family
JM_SM_11	PhysicalObject	https://creativecommons.org/licenses/by/4.0/legalcode	0a80feca-b411-428a-a34e-c5c2fa07cdba	854c57d3-2447-4b8b-bb9e-b66a6b17ba1d	UAc	IPMPopillia	IPMPopillia_SM_SJ_2022	PreservedSpecimen	40e9d7fa-a10a-413e-9fea-f1deba639159	M. Teixeira | A. PeÃ±alver | M. Calvet	2	individuals	adult	indeterminate	JM_SM_11	P. A. V. Borges | M. Teixeira	2022	Ichneumonidae	Animalia	Arthropoda	Insecta	Hymenoptera	Ichneumonidae				family
JM_SM_12	PhysicalObject	https://creativecommons.org/licenses/by/4.0/legalcode	0a80feca-b411-428a-a34e-c5c2fa07cdba	854c57d3-2447-4b8b-bb9e-b66a6b17ba1d	UAc	IPMPopillia	IPMPopillia_SM_SJ_2022	PreservedSpecimen	b6f067bd-050e-449e-908b-8da6478a272d	M. Teixeira | A. PeÃ±alver | M. Calvet	7	individuals	adult	indeterminate	JM_SM_12	P. A. V. Borges | M. Teixeira	2022	Ichneumonidae	Animalia	Arthropoda	Insecta	Hymenoptera	Ichneumonidae				family
JM_SM_13	PhysicalObject	https://creativecommons.org/licenses/by/4.0/legalcode	0a80feca-b411-428a-a34e-c5c2fa07cdba	854c57d3-2447-4b8b-bb9e-b66a6b17ba1d	UAc	IPMPopillia	IPMPopillia_SM_SJ_2022	PreservedSpecimen	b0f2d64d-822e-4079-8bcf-87282714b907	M. Teixeira | A. PeÃ±alver | M. Calvet	1	individuals	adult	indeterminate	JM_SM_13	P. A. V. Borges | M. Teixeira	2022	Ichneumonidae	Animalia	Arthropoda	Insecta	Hymenoptera	Ichneumonidae				family
JM_SM_14	PhysicalObject	https://creativecommons.org/licenses/by/4.0/legalcode	0a80feca-b411-428a-a34e-c5c2fa07cdba	854c57d3-2447-4b8b-bb9e-b66a6b17ba1d	UAc	IPMPopillia	IPMPopillia_SM_SJ_2022	PreservedSpecimen	a46dec39-9fd1-4062-949c-4f464f27fe25	M. Teixeira | A. PeÃ±alver | M. Calvet	1	individuals	adult	indeterminate	JM_SM_14	P. A. V. Borges | M. Teixeira	2022	Ichneumonidae	Animalia	Arthropoda	Insecta	Hymenoptera	Ichneumonidae				family
JM_SM_15	PhysicalObject	https://creativecommons.org/licenses/by/4.0/legalcode	0a80feca-b411-428a-a34e-c5c2fa07cdba	854c57d3-2447-4b8b-bb9e-b66a6b17ba1d	UAc	IPMPopillia	IPMPopillia_SM_SJ_2022	PreservedSpecimen	d13d5fe1-a4ae-422c-804a-2a0d66499274	M. Teixeira | A. PeÃ±alver | M. Calvet	1	individuals	adult	indeterminate	JM_SM_15	P. A. V. Borges | M. Teixeira	2022	Ichneumonidae	Animalia	Arthropoda	Insecta	Hymenoptera	Ichneumonidae				family
JM_SM_16	PhysicalObject	https://creativecommons.org/licenses/by/4.0/legalcode	0a80feca-b411-428a-a34e-c5c2fa07cdba	854c57d3-2447-4b8b-bb9e-b66a6b17ba1d	UAc	IPMPopillia	IPMPopillia_SM_SJ_2022	PreservedSpecimen	50d4ded0-72e1-404d-acf3-5f617c9ab482	M. Teixeira | A. PeÃ±alver | M. Calvet	2	individuals	adult	indeterminate	JM_SM_16	P. A. V. Borges | M. Teixeira	2022	Ichneumonidae	Animalia	Arthropoda	Insecta	Hymenoptera	Ichneumonidae				family
HR_SM_1	PhysicalObject	https://creativecommons.org/licenses/by/4.0/legalcode	0a80feca-b411-428a-a34e-c5c2fa07cdba	854c57d3-2447-4b8b-bb9e-b66a6b17ba1d	UAc	IPMPopillia	IPMPopillia_SM_SJ_2022	PreservedSpecimen	6ec9bb01-b7cd-4508-a219-c0c2e2b155d4	M. Teixeira | A. PeÃ±alver | M. Calvet	1	individuals	adult	indeterminate	HR_SM_1	P. A. V. Borges | M. Teixeira	2022	Ichneumonidae	Animalia	Arthropoda	Insecta	Hymenoptera	Ichneumonidae				family
HR_SM_17	PhysicalObject	https://creativecommons.org/licenses/by/4.0/legalcode	0a80feca-b411-428a-a34e-c5c2fa07cdba	854c57d3-2447-4b8b-bb9e-b66a6b17ba1d	UAc	IPMPopillia	IPMPopillia_SM_SJ_2022	PreservedSpecimen	30a59bd1-25de-490f-a1e5-34c02e7b5899	M. Teixeira | A. PeÃ±alver | M. Calvet	1	individuals	adult	indeterminate	HR_SM_17	P. A. V. Borges | M. Teixeira	2022	Ichneumonidae	Animalia	Arthropoda	Insecta	Hymenoptera	Ichneumonidae				family
RC53_SM_1	PhysicalObject	https://creativecommons.org/licenses/by/4.0/legalcode	0a80feca-b411-428a-a34e-c5c2fa07cdba	854c57d3-2447-4b8b-bb9e-b66a6b17ba1d	UAc	IPMPopillia	IPMPopillia_SM_SJ_2022	PreservedSpecimen	20e40404-781e-4227-9e72-9e943d98ef3a	M. Teixeira | A. PeÃ±alver | M. Calvet	1	individuals	adult	indeterminate	RC53_SM_1	P. A. V. Borges | M. Teixeira	2022	Ichneumonidae	Animalia	Arthropoda	Insecta	Hymenoptera	Ichneumonidae				family
RC53_SM_12	PhysicalObject	https://creativecommons.org/licenses/by/4.0/legalcode	0a80feca-b411-428a-a34e-c5c2fa07cdba	854c57d3-2447-4b8b-bb9e-b66a6b17ba1d	UAc	IPMPopillia	IPMPopillia_SM_SJ_2022	PreservedSpecimen	49a60756-5665-4430-9d0f-458b784aa505	M. Teixeira | A. PeÃ±alver | M. Calvet	1	individuals	adult	indeterminate	RC53_SM_12	P. A. V. Borges | M. Teixeira	2022	Ichneumonidae	Animalia	Arthropoda	Insecta	Hymenoptera	Ichneumonidae				family
RC53_SM_15	PhysicalObject	https://creativecommons.org/licenses/by/4.0/legalcode	0a80feca-b411-428a-a34e-c5c2fa07cdba	854c57d3-2447-4b8b-bb9e-b66a6b17ba1d	UAc	IPMPopillia	IPMPopillia_SM_SJ_2022	PreservedSpecimen	733e02da-34e9-4932-8097-330adfef836d	M. Teixeira | A. PeÃ±alver | M. Calvet	1	individuals	adult	indeterminate	RC53_SM_15	P. A. V. Borges | M. Teixeira	2022	Ichneumonidae	Animalia	Arthropoda	Insecta	Hymenoptera	Ichneumonidae				family
PL_SM_14	PhysicalObject	https://creativecommons.org/licenses/by/4.0/legalcode	0a80feca-b411-428a-a34e-c5c2fa07cdba	854c57d3-2447-4b8b-bb9e-b66a6b17ba1d	UAc	IPMPopillia	IPMPopillia_SM_SJ_2022	PreservedSpecimen	1b26ec56-d192-4aa8-9ab7-1477b9e4bc62	M. Teixeira | A. PeÃ±alver | M. Calvet	1	individuals	adult	indeterminate	PL_SM_14	P. A. V. Borges | M. Teixeira	2022	Ichneumonidae	Animalia	Arthropoda	Insecta	Hymenoptera	Ichneumonidae				family
RC52_SM_3	PhysicalObject	https://creativecommons.org/licenses/by/4.0/legalcode	0a80feca-b411-428a-a34e-c5c2fa07cdba	854c57d3-2447-4b8b-bb9e-b66a6b17ba1d	UAc	IPMPopillia	IPMPopillia_SM_SJ_2022	PreservedSpecimen	c457a0af-6b4f-4729-b30b-5339af35f7b6	M. Teixeira | A. PeÃ±alver | M. Calvet	1	individuals	adult	indeterminate	RC52_SM_3	P. A. V. Borges | M. Teixeira	2022	Ichneumonidae	Animalia	Arthropoda	Insecta	Hymenoptera	Ichneumonidae				family
AC_SJ_3	PhysicalObject	https://creativecommons.org/licenses/by/4.0/legalcode	0a80feca-b411-428a-a34e-c5c2fa07cdba	854c57d3-2447-4b8b-bb9e-b66a6b17ba1d	UAc	IPMPopillia	IPMPopillia_SM_SJ_2022	PreservedSpecimen	3b547f14-77f4-44e0-9a25-89261aac671a	M. Teixeira | A. PeÃ±alver | M. Calvet	1	individuals	adult	indeterminate	AC_SJ_3	P. A. V. Borges | M. Teixeira	2022	Ichneumonidae	Animalia	Arthropoda	Insecta	Hymenoptera	Ichneumonidae				family
AC_SJ_17	PhysicalObject	https://creativecommons.org/licenses/by/4.0/legalcode	0a80feca-b411-428a-a34e-c5c2fa07cdba	854c57d3-2447-4b8b-bb9e-b66a6b17ba1d	UAc	IPMPopillia	IPMPopillia_SM_SJ_2022	PreservedSpecimen	200a508b-bae3-4e01-b922-dfddb9280441	M. Teixeira | A. PeÃ±alver | M. Calvet	1	individuals	adult	indeterminate	AC_SJ_17	P. A. V. Borges | M. Teixeira	2022	Ichneumonidae	Animalia	Arthropoda	Insecta	Hymenoptera	Ichneumonidae				family
SG_SM_1	PhysicalObject	https://creativecommons.org/licenses/by/4.0/legalcode	0a80feca-b411-428a-a34e-c5c2fa07cdba	854c57d3-2447-4b8b-bb9e-b66a6b17ba1d	UAc	IPMPopillia	IPMPopillia_SM_SJ_2022	PreservedSpecimen	b80e4d16-1894-4806-ae1d-ee31bdfeab78	M. Teixeira | A. PeÃ±alver | M. Calvet	1	individuals	adult	indeterminate	SG_SM_1	P. A. V. Borges | M. Teixeira	2022	Tineidae	Animalia	Arthropoda	Insecta	Lepidoptera	Tineidae				family
MO_SM_17	PhysicalObject	https://creativecommons.org/licenses/by/4.0/legalcode	0a80feca-b411-428a-a34e-c5c2fa07cdba	854c57d3-2447-4b8b-bb9e-b66a6b17ba1d	UAc	IPMPopillia	IPMPopillia_SM_SJ_2022	PreservedSpecimen	93cf08bd-70ec-4f9b-8960-5e0c348615e6	M. Teixeira | A. PeÃ±alver | M. Calvet	2	individuals	adult	indeterminate	MO_SM_17	P. A. V. Borges | M. Teixeira	2022	Tineidae	Animalia	Arthropoda	Insecta	Lepidoptera	Tineidae				family
FR_SM_1	PhysicalObject	https://creativecommons.org/licenses/by/4.0/legalcode	0a80feca-b411-428a-a34e-c5c2fa07cdba	854c57d3-2447-4b8b-bb9e-b66a6b17ba1d	UAc	IPMPopillia	IPMPopillia_SM_SJ_2022	PreservedSpecimen	ac02b1ab-3202-4e75-9b3c-a7a070e74ee1	M. Teixeira | A. PeÃ±alver | M. Calvet	1	individuals	adult	indeterminate	FR_SM_1	P. A. V. Borges | M. Teixeira	2022	Tineidae	Animalia	Arthropoda	Insecta	Lepidoptera	Tineidae				family
FR_SM_2	PhysicalObject	https://creativecommons.org/licenses/by/4.0/legalcode	0a80feca-b411-428a-a34e-c5c2fa07cdba	854c57d3-2447-4b8b-bb9e-b66a6b17ba1d	UAc	IPMPopillia	IPMPopillia_SM_SJ_2022	PreservedSpecimen	ee46a3b5-58b4-43a5-87e5-c77f53c44944	M. Teixeira | A. PeÃ±alver | M. Calvet	1	individuals	adult	indeterminate	FR_SM_2	P. A. V. Borges | M. Teixeira	2022	Tineidae	Animalia	Arthropoda	Insecta	Lepidoptera	Tineidae				family
FR_SM_6	PhysicalObject	https://creativecommons.org/licenses/by/4.0/legalcode	0a80feca-b411-428a-a34e-c5c2fa07cdba	854c57d3-2447-4b8b-bb9e-b66a6b17ba1d	UAc	IPMPopillia	IPMPopillia_SM_SJ_2022	PreservedSpecimen	60c30fb9-b7f4-4e5b-a766-6ac177dd88ef	M. Teixeira | A. PeÃ±alver | M. Calvet	1	individuals	adult	indeterminate	FR_SM_6	P. A. V. Borges | M. Teixeira	2022	Tineidae	Animalia	Arthropoda	Insecta	Lepidoptera	Tineidae				family
FR_SM_8	PhysicalObject	https://creativecommons.org/licenses/by/4.0/legalcode	0a80feca-b411-428a-a34e-c5c2fa07cdba	854c57d3-2447-4b8b-bb9e-b66a6b17ba1d	UAc	IPMPopillia	IPMPopillia_SM_SJ_2022	PreservedSpecimen	3c3e22e6-f2c4-431d-bab2-b93e8deff030	M. Teixeira | A. PeÃ±alver | M. Calvet	4	individuals	adult	indeterminate	FR_SM_8	P. A. V. Borges | M. Teixeira	2022	Tineidae	Animalia	Arthropoda	Insecta	Lepidoptera	Tineidae				family
JS_SM_4	PhysicalObject	https://creativecommons.org/licenses/by/4.0/legalcode	0a80feca-b411-428a-a34e-c5c2fa07cdba	854c57d3-2447-4b8b-bb9e-b66a6b17ba1d	UAc	IPMPopillia	IPMPopillia_SM_SJ_2022	PreservedSpecimen	941bb814-2e9d-4c2a-9b78-237688194973	M. Teixeira | A. PeÃ±alver | M. Calvet	1	individuals	adult	indeterminate	JS_SM_4	P. A. V. Borges | M. Teixeira	2022	Tineidae	Animalia	Arthropoda	Insecta	Lepidoptera	Tineidae				family
SG_SM_4	PhysicalObject	https://creativecommons.org/licenses/by/4.0/legalcode	0a80feca-b411-428a-a34e-c5c2fa07cdba	854c57d3-2447-4b8b-bb9e-b66a6b17ba1d	UAc	IPMPopillia	IPMPopillia_SM_SJ_2022	PreservedSpecimen	c9de31cb-ed85-4e5f-8eaf-c5d31ceb7b65	M. Teixeira | A. PeÃ±alver | M. Calvet	9	individuals	larvae	indeterminate	SG_SM_4	P. A. V. Borges | M. Teixeira	2022	Lepidoptera	Animalia	Arthropoda	Insecta	Lepidoptera					order
SG_SM_5	PhysicalObject	https://creativecommons.org/licenses/by/4.0/legalcode	0a80feca-b411-428a-a34e-c5c2fa07cdba	854c57d3-2447-4b8b-bb9e-b66a6b17ba1d	UAc	IPMPopillia	IPMPopillia_SM_SJ_2022	PreservedSpecimen	e71fb5b6-a409-4acc-ac0d-ea219579df28	M. Teixeira | A. PeÃ±alver | M. Calvet	3	individuals	larvae	indeterminate	SG_SM_5	P. A. V. Borges | M. Teixeira	2022	Lepidoptera	Animalia	Arthropoda	Insecta	Lepidoptera					order
SG_SM_6	PhysicalObject	https://creativecommons.org/licenses/by/4.0/legalcode	0a80feca-b411-428a-a34e-c5c2fa07cdba	854c57d3-2447-4b8b-bb9e-b66a6b17ba1d	UAc	IPMPopillia	IPMPopillia_SM_SJ_2022	PreservedSpecimen	7898926f-1d14-4429-8003-f9f117ccb51b	M. Teixeira | A. PeÃ±alver | M. Calvet	2	individuals	larvae	indeterminate	SG_SM_6	P. A. V. Borges | M. Teixeira	2022	Lepidoptera	Animalia	Arthropoda	Insecta	Lepidoptera					order
SG_SM_7	PhysicalObject	https://creativecommons.org/licenses/by/4.0/legalcode	0a80feca-b411-428a-a34e-c5c2fa07cdba	854c57d3-2447-4b8b-bb9e-b66a6b17ba1d	UAc	IPMPopillia	IPMPopillia_SM_SJ_2022	PreservedSpecimen	8f1196b6-519b-4902-83bf-4d442bd8011e	M. Teixeira | A. PeÃ±alver | M. Calvet	2	individuals	larvae	indeterminate	SG_SM_7	P. A. V. Borges | M. Teixeira	2022	Lepidoptera	Animalia	Arthropoda	Insecta	Lepidoptera					order
SG_SM_8	PhysicalObject	https://creativecommons.org/licenses/by/4.0/legalcode	0a80feca-b411-428a-a34e-c5c2fa07cdba	854c57d3-2447-4b8b-bb9e-b66a6b17ba1d	UAc	IPMPopillia	IPMPopillia_SM_SJ_2022	PreservedSpecimen	27b5bdeb-c7fa-4cb8-bc13-c8d577a58920	M. Teixeira | A. PeÃ±alver | M. Calvet	2	individuals	larvae	indeterminate	SG_SM_8	P. A. V. Borges | M. Teixeira	2022	Lepidoptera	Animalia	Arthropoda	Insecta	Lepidoptera					order
SG_SM_10	PhysicalObject	https://creativecommons.org/licenses/by/4.0/legalcode	0a80feca-b411-428a-a34e-c5c2fa07cdba	854c57d3-2447-4b8b-bb9e-b66a6b17ba1d	UAc	IPMPopillia	IPMPopillia_SM_SJ_2022	PreservedSpecimen	59ae34c6-63e2-40f2-bd65-a64cb1114f85	M. Teixeira | A. PeÃ±alver | M. Calvet	2	individuals	larvae	indeterminate	SG_SM_10	P. A. V. Borges | M. Teixeira	2022	Lepidoptera	Animalia	Arthropoda	Insecta	Lepidoptera					order
SG_SM_11	PhysicalObject	https://creativecommons.org/licenses/by/4.0/legalcode	0a80feca-b411-428a-a34e-c5c2fa07cdba	854c57d3-2447-4b8b-bb9e-b66a6b17ba1d	UAc	IPMPopillia	IPMPopillia_SM_SJ_2022	PreservedSpecimen	1e1fa6f3-ffd7-4483-8599-6c0881a08350	M. Teixeira | A. PeÃ±alver | M. Calvet	1	individuals	larvae	indeterminate	SG_SM_11	P. A. V. Borges | M. Teixeira	2022	Lepidoptera	Animalia	Arthropoda	Insecta	Lepidoptera					order
SG_SM_12	PhysicalObject	https://creativecommons.org/licenses/by/4.0/legalcode	0a80feca-b411-428a-a34e-c5c2fa07cdba	854c57d3-2447-4b8b-bb9e-b66a6b17ba1d	UAc	IPMPopillia	IPMPopillia_SM_SJ_2022	PreservedSpecimen	2e98e466-dc1f-4656-a01b-e14e45b87a9f	M. Teixeira | A. PeÃ±alver | M. Calvet	6	individuals	larvae	indeterminate	SG_SM_12	P. A. V. Borges | M. Teixeira	2022	Lepidoptera	Animalia	Arthropoda	Insecta	Lepidoptera					order
SG_SM_14	PhysicalObject	https://creativecommons.org/licenses/by/4.0/legalcode	0a80feca-b411-428a-a34e-c5c2fa07cdba	854c57d3-2447-4b8b-bb9e-b66a6b17ba1d	UAc	IPMPopillia	IPMPopillia_SM_SJ_2022	PreservedSpecimen	4b85d1da-2b63-4d52-8990-59252e14fe0b	M. Teixeira | A. PeÃ±alver | M. Calvet	4	individuals	larvae	indeterminate	SG_SM_14	P. A. V. Borges | M. Teixeira	2022	Lepidoptera	Animalia	Arthropoda	Insecta	Lepidoptera					order
SG_SM_15	PhysicalObject	https://creativecommons.org/licenses/by/4.0/legalcode	0a80feca-b411-428a-a34e-c5c2fa07cdba	854c57d3-2447-4b8b-bb9e-b66a6b17ba1d	UAc	IPMPopillia	IPMPopillia_SM_SJ_2022	PreservedSpecimen	a58a7bba-d2e9-431f-a2a8-cc9841b8faae	M. Teixeira | A. PeÃ±alver | M. Calvet	11	individuals	larvae	indeterminate	SG_SM_15	P. A. V. Borges | M. Teixeira	2022	Lepidoptera	Animalia	Arthropoda	Insecta	Lepidoptera					order
SG_SM_16	PhysicalObject	https://creativecommons.org/licenses/by/4.0/legalcode	0a80feca-b411-428a-a34e-c5c2fa07cdba	854c57d3-2447-4b8b-bb9e-b66a6b17ba1d	UAc	IPMPopillia	IPMPopillia_SM_SJ_2022	PreservedSpecimen	7451d4db-b652-4766-a0a2-476f5392e433	M. Teixeira | A. PeÃ±alver | M. Calvet	1	individuals	larvae	indeterminate	SG_SM_16	P. A. V. Borges | M. Teixeira	2022	Lepidoptera	Animalia	Arthropoda	Insecta	Lepidoptera					order
SG_SM_17	PhysicalObject	https://creativecommons.org/licenses/by/4.0/legalcode	0a80feca-b411-428a-a34e-c5c2fa07cdba	854c57d3-2447-4b8b-bb9e-b66a6b17ba1d	UAc	IPMPopillia	IPMPopillia_SM_SJ_2022	PreservedSpecimen	684a2e66-9f2e-43aa-8e23-2ddc2f34a192	M. Teixeira | A. PeÃ±alver | M. Calvet	3	individuals	larvae	indeterminate	SG_SM_17	P. A. V. Borges | M. Teixeira	2022	Lepidoptera	Animalia	Arthropoda	Insecta	Lepidoptera					order
SG_SM_18	PhysicalObject	https://creativecommons.org/licenses/by/4.0/legalcode	0a80feca-b411-428a-a34e-c5c2fa07cdba	854c57d3-2447-4b8b-bb9e-b66a6b17ba1d	UAc	IPMPopillia	IPMPopillia_SM_SJ_2022	PreservedSpecimen	01a64088-10b7-4a40-93a6-b5445f489d04	M. Teixeira | A. PeÃ±alver | M. Calvet	1	individuals	larvae	indeterminate	SG_SM_18	P. A. V. Borges | M. Teixeira	2022	Lepidoptera	Animalia	Arthropoda	Insecta	Lepidoptera					order
MO_SM_1	PhysicalObject	https://creativecommons.org/licenses/by/4.0/legalcode	0a80feca-b411-428a-a34e-c5c2fa07cdba	854c57d3-2447-4b8b-bb9e-b66a6b17ba1d	UAc	IPMPopillia	IPMPopillia_SM_SJ_2022	PreservedSpecimen	0ad976e9-8350-4b36-ba39-1601b813f9af	M. Teixeira | A. PeÃ±alver | M. Calvet	1	individuals	larvae	indeterminate	MO_SM_1	P. A. V. Borges | M. Teixeira	2022	Lepidoptera	Animalia	Arthropoda	Insecta	Lepidoptera					order
MO_SM_4	PhysicalObject	https://creativecommons.org/licenses/by/4.0/legalcode	0a80feca-b411-428a-a34e-c5c2fa07cdba	854c57d3-2447-4b8b-bb9e-b66a6b17ba1d	UAc	IPMPopillia	IPMPopillia_SM_SJ_2022	PreservedSpecimen	0006c60a-ef46-41eb-9945-3c62ee69d72d	M. Teixeira | A. PeÃ±alver | M. Calvet	1	individuals	larvae	indeterminate	MO_SM_4	P. A. V. Borges | M. Teixeira	2022	Lepidoptera	Animalia	Arthropoda	Insecta	Lepidoptera					order
MO_SM_8	PhysicalObject	https://creativecommons.org/licenses/by/4.0/legalcode	0a80feca-b411-428a-a34e-c5c2fa07cdba	854c57d3-2447-4b8b-bb9e-b66a6b17ba1d	UAc	IPMPopillia	IPMPopillia_SM_SJ_2022	PreservedSpecimen	e87ba2b0-5f0c-4d24-9bf4-04321dff6114	M. Teixeira | A. PeÃ±alver | M. Calvet	1	individuals	larvae	indeterminate	MO_SM_8	P. A. V. Borges | M. Teixeira	2022	Lepidoptera	Animalia	Arthropoda	Insecta	Lepidoptera					order
MO_SM_14	PhysicalObject	https://creativecommons.org/licenses/by/4.0/legalcode	0a80feca-b411-428a-a34e-c5c2fa07cdba	854c57d3-2447-4b8b-bb9e-b66a6b17ba1d	UAc	IPMPopillia	IPMPopillia_SM_SJ_2022	PreservedSpecimen	57b201e7-5dd7-42db-898a-2b5cd38c2f45	M. Teixeira | A. PeÃ±alver | M. Calvet	1	individuals	larvae	indeterminate	MO_SM_14	P. A. V. Borges | M. Teixeira	2022	Lepidoptera	Animalia	Arthropoda	Insecta	Lepidoptera					order
FR_SM_3	PhysicalObject	https://creativecommons.org/licenses/by/4.0/legalcode	0a80feca-b411-428a-a34e-c5c2fa07cdba	854c57d3-2447-4b8b-bb9e-b66a6b17ba1d	UAc	IPMPopillia	IPMPopillia_SM_SJ_2022	PreservedSpecimen	89b8b190-2eca-49ce-ac04-9a6a0b863aba	M. Teixeira | A. PeÃ±alver | M. Calvet	1	individuals	larvae	indeterminate	FR_SM_3	P. A. V. Borges | M. Teixeira	2022	Lepidoptera	Animalia	Arthropoda	Insecta	Lepidoptera					order
FR_SM_4	PhysicalObject	https://creativecommons.org/licenses/by/4.0/legalcode	0a80feca-b411-428a-a34e-c5c2fa07cdba	854c57d3-2447-4b8b-bb9e-b66a6b17ba1d	UAc	IPMPopillia	IPMPopillia_SM_SJ_2022	PreservedSpecimen	61fd938e-ea35-4080-884a-1b969d5399b8	M. Teixeira | A. PeÃ±alver | M. Calvet	1	individuals	larvae	indeterminate	FR_SM_4	P. A. V. Borges | M. Teixeira	2022	Lepidoptera	Animalia	Arthropoda	Insecta	Lepidoptera					order
FR_SM_5	PhysicalObject	https://creativecommons.org/licenses/by/4.0/legalcode	0a80feca-b411-428a-a34e-c5c2fa07cdba	854c57d3-2447-4b8b-bb9e-b66a6b17ba1d	UAc	IPMPopillia	IPMPopillia_SM_SJ_2022	PreservedSpecimen	f68b1e03-79de-4fb5-bef0-dadce47d823d	M. Teixeira | A. PeÃ±alver | M. Calvet	1	individuals	larvae	indeterminate	FR_SM_5	P. A. V. Borges | M. Teixeira	2022	Lepidoptera	Animalia	Arthropoda	Insecta	Lepidoptera					order
FR_SM_7	PhysicalObject	https://creativecommons.org/licenses/by/4.0/legalcode	0a80feca-b411-428a-a34e-c5c2fa07cdba	854c57d3-2447-4b8b-bb9e-b66a6b17ba1d	UAc	IPMPopillia	IPMPopillia_SM_SJ_2022	PreservedSpecimen	17812949-6048-4643-8695-2fe75dcc2770	M. Teixeira | A. PeÃ±alver | M. Calvet	1	individuals	larvae	indeterminate	FR_SM_7	P. A. V. Borges | M. Teixeira	2022	Lepidoptera	Animalia	Arthropoda	Insecta	Lepidoptera					order
FR_SM_8	PhysicalObject	https://creativecommons.org/licenses/by/4.0/legalcode	0a80feca-b411-428a-a34e-c5c2fa07cdba	854c57d3-2447-4b8b-bb9e-b66a6b17ba1d	UAc	IPMPopillia	IPMPopillia_SM_SJ_2022	PreservedSpecimen	e6da8b45-b17c-4316-b024-5ceb37153afd	M. Teixeira | A. PeÃ±alver | M. Calvet	1	individuals	larvae	indeterminate	FR_SM_8	P. A. V. Borges | M. Teixeira	2022	Lepidoptera	Animalia	Arthropoda	Insecta	Lepidoptera					order
FR_SM_12	PhysicalObject	https://creativecommons.org/licenses/by/4.0/legalcode	0a80feca-b411-428a-a34e-c5c2fa07cdba	854c57d3-2447-4b8b-bb9e-b66a6b17ba1d	UAc	IPMPopillia	IPMPopillia_SM_SJ_2022	PreservedSpecimen	bc2c8fc9-ef56-4d5e-8097-9f3a166f0489	M. Teixeira | A. PeÃ±alver | M. Calvet	1	individuals	larvae	indeterminate	FR_SM_12	P. A. V. Borges | M. Teixeira	2022	Lepidoptera	Animalia	Arthropoda	Insecta	Lepidoptera					order
FR_SM_13	PhysicalObject	https://creativecommons.org/licenses/by/4.0/legalcode	0a80feca-b411-428a-a34e-c5c2fa07cdba	854c57d3-2447-4b8b-bb9e-b66a6b17ba1d	UAc	IPMPopillia	IPMPopillia_SM_SJ_2022	PreservedSpecimen	3250c6be-c355-4219-8d14-c3984bf51ad1	M. Teixeira | A. PeÃ±alver | M. Calvet	4	individuals	larvae	indeterminate	FR_SM_13	P. A. V. Borges | M. Teixeira	2022	Lepidoptera	Animalia	Arthropoda	Insecta	Lepidoptera					order
FR_SM_14	PhysicalObject	https://creativecommons.org/licenses/by/4.0/legalcode	0a80feca-b411-428a-a34e-c5c2fa07cdba	854c57d3-2447-4b8b-bb9e-b66a6b17ba1d	UAc	IPMPopillia	IPMPopillia_SM_SJ_2022	PreservedSpecimen	2a7a3119-cd44-457c-bc75-1bef558a3a3e	M. Teixeira | A. PeÃ±alver | M. Calvet	1	individuals	larvae	indeterminate	FR_SM_14	P. A. V. Borges | M. Teixeira	2022	Lepidoptera	Animalia	Arthropoda	Insecta	Lepidoptera					order
FR_SM_18	PhysicalObject	https://creativecommons.org/licenses/by/4.0/legalcode	0a80feca-b411-428a-a34e-c5c2fa07cdba	854c57d3-2447-4b8b-bb9e-b66a6b17ba1d	UAc	IPMPopillia	IPMPopillia_SM_SJ_2022	PreservedSpecimen	6689a313-7d1e-496b-a2e7-08b88f316c1a	M. Teixeira | A. PeÃ±alver | M. Calvet	1	individuals	larvae	indeterminate	FR_SM_18	P. A. V. Borges | M. Teixeira	2022	Lepidoptera	Animalia	Arthropoda	Insecta	Lepidoptera					order
JM_SM_1	PhysicalObject	https://creativecommons.org/licenses/by/4.0/legalcode	0a80feca-b411-428a-a34e-c5c2fa07cdba	854c57d3-2447-4b8b-bb9e-b66a6b17ba1d	UAc	IPMPopillia	IPMPopillia_SM_SJ_2022	PreservedSpecimen	3a71e452-71e0-4b64-a717-813b1822017e	M. Teixeira | A. PeÃ±alver | M. Calvet	1	individuals	larvae	indeterminate	JM_SM_1	P. A. V. Borges | M. Teixeira	2022	Lepidoptera	Animalia	Arthropoda	Insecta	Lepidoptera					order
JM_SM_9	PhysicalObject	https://creativecommons.org/licenses/by/4.0/legalcode	0a80feca-b411-428a-a34e-c5c2fa07cdba	854c57d3-2447-4b8b-bb9e-b66a6b17ba1d	UAc	IPMPopillia	IPMPopillia_SM_SJ_2022	PreservedSpecimen	bdd8fc50-cac9-4ab3-abf0-60ffdfbdd782	M. Teixeira | A. PeÃ±alver | M. Calvet	2	individuals	larvae	indeterminate	JM_SM_9	P. A. V. Borges | M. Teixeira	2022	Lepidoptera	Animalia	Arthropoda	Insecta	Lepidoptera					order
JM_SM_13	PhysicalObject	https://creativecommons.org/licenses/by/4.0/legalcode	0a80feca-b411-428a-a34e-c5c2fa07cdba	854c57d3-2447-4b8b-bb9e-b66a6b17ba1d	UAc	IPMPopillia	IPMPopillia_SM_SJ_2022	PreservedSpecimen	9510095e-4c20-43e9-bb95-c0e2b259e7ef	M. Teixeira | A. PeÃ±alver | M. Calvet	1	individuals	larvae	indeterminate	JM_SM_13	P. A. V. Borges | M. Teixeira	2022	Lepidoptera	Animalia	Arthropoda	Insecta	Lepidoptera					order
JM_SM_16	PhysicalObject	https://creativecommons.org/licenses/by/4.0/legalcode	0a80feca-b411-428a-a34e-c5c2fa07cdba	854c57d3-2447-4b8b-bb9e-b66a6b17ba1d	UAc	IPMPopillia	IPMPopillia_SM_SJ_2022	PreservedSpecimen	b3e6d4e4-8dce-4424-9133-8380b2ad9427	M. Teixeira | A. PeÃ±alver | M. Calvet	3	individuals	larvae	indeterminate	JM_SM_16	P. A. V. Borges | M. Teixeira	2022	Lepidoptera	Animalia	Arthropoda	Insecta	Lepidoptera					order
HR_SM_1	PhysicalObject	https://creativecommons.org/licenses/by/4.0/legalcode	0a80feca-b411-428a-a34e-c5c2fa07cdba	854c57d3-2447-4b8b-bb9e-b66a6b17ba1d	UAc	IPMPopillia	IPMPopillia_SM_SJ_2022	PreservedSpecimen	a298069b-0315-4022-a214-44a27824a18e	M. Teixeira | A. PeÃ±alver | M. Calvet	1	individuals	larvae	indeterminate	HR_SM_1	P. A. V. Borges | M. Teixeira	2022	Lepidoptera	Animalia	Arthropoda	Insecta	Lepidoptera					order
HR_SM_7	PhysicalObject	https://creativecommons.org/licenses/by/4.0/legalcode	0a80feca-b411-428a-a34e-c5c2fa07cdba	854c57d3-2447-4b8b-bb9e-b66a6b17ba1d	UAc	IPMPopillia	IPMPopillia_SM_SJ_2022	PreservedSpecimen	3311a2b7-fb2b-4f81-9686-00b1f93f302e	M. Teixeira | A. PeÃ±alver | M. Calvet	1	individuals	larvae	indeterminate	HR_SM_7	P. A. V. Borges | M. Teixeira	2022	Lepidoptera	Animalia	Arthropoda	Insecta	Lepidoptera					order
HR_SM_9	PhysicalObject	https://creativecommons.org/licenses/by/4.0/legalcode	0a80feca-b411-428a-a34e-c5c2fa07cdba	854c57d3-2447-4b8b-bb9e-b66a6b17ba1d	UAc	IPMPopillia	IPMPopillia_SM_SJ_2022	PreservedSpecimen	be9b34b9-c3dd-497a-9fbc-27f05b5871b6	M. Teixeira | A. PeÃ±alver | M. Calvet	1	individuals	larvae	indeterminate	HR_SM_9	P. A. V. Borges | M. Teixeira	2022	Lepidoptera	Animalia	Arthropoda	Insecta	Lepidoptera					order
HR_SM_18	PhysicalObject	https://creativecommons.org/licenses/by/4.0/legalcode	0a80feca-b411-428a-a34e-c5c2fa07cdba	854c57d3-2447-4b8b-bb9e-b66a6b17ba1d	UAc	IPMPopillia	IPMPopillia_SM_SJ_2022	PreservedSpecimen	c2bc5431-6afc-4831-8199-c52f6cb2a404	M. Teixeira | A. PeÃ±alver | M. Calvet	1	individuals	larvae	indeterminate	HR_SM_18	P. A. V. Borges | M. Teixeira	2022	Lepidoptera	Animalia	Arthropoda	Insecta	Lepidoptera					order
JS_SM_4	PhysicalObject	https://creativecommons.org/licenses/by/4.0/legalcode	0a80feca-b411-428a-a34e-c5c2fa07cdba	854c57d3-2447-4b8b-bb9e-b66a6b17ba1d	UAc	IPMPopillia	IPMPopillia_SM_SJ_2022	PreservedSpecimen	01a32d50-1a78-408b-a635-ae83e99f70f1	M. Teixeira | A. PeÃ±alver | M. Calvet	1	individuals	larvae	indeterminate	JS_SM_4	P. A. V. Borges | M. Teixeira	2022	Lepidoptera	Animalia	Arthropoda	Insecta	Lepidoptera					order
AR_SM_1	PhysicalObject	https://creativecommons.org/licenses/by/4.0/legalcode	0a80feca-b411-428a-a34e-c5c2fa07cdba	854c57d3-2447-4b8b-bb9e-b66a6b17ba1d	UAc	IPMPopillia	IPMPopillia_SM_SJ_2022	PreservedSpecimen	e8679fc8-b9ab-4e85-8020-d3b1c1af6af6	M. Teixeira | A. PeÃ±alver | M. Calvet	1	individuals	larvae	indeterminate	AR_SM_1	P. A. V. Borges | M. Teixeira	2022	Lepidoptera	Animalia	Arthropoda	Insecta	Lepidoptera					order
AR_SM_2	PhysicalObject	https://creativecommons.org/licenses/by/4.0/legalcode	0a80feca-b411-428a-a34e-c5c2fa07cdba	854c57d3-2447-4b8b-bb9e-b66a6b17ba1d	UAc	IPMPopillia	IPMPopillia_SM_SJ_2022	PreservedSpecimen	5191eb7b-e7fa-4f9b-9769-ecf8b7c85408	M. Teixeira | A. PeÃ±alver | M. Calvet	1	individuals	larvae	indeterminate	AR_SM_2	P. A. V. Borges | M. Teixeira	2022	Lepidoptera	Animalia	Arthropoda	Insecta	Lepidoptera					order
AR_SM_4	PhysicalObject	https://creativecommons.org/licenses/by/4.0/legalcode	0a80feca-b411-428a-a34e-c5c2fa07cdba	854c57d3-2447-4b8b-bb9e-b66a6b17ba1d	UAc	IPMPopillia	IPMPopillia_SM_SJ_2022	PreservedSpecimen	fef10344-8d98-44a3-87c0-9cdec07d5000	M. Teixeira | A. PeÃ±alver | M. Calvet	5	individuals	larvae	indeterminate	AR_SM_4	P. A. V. Borges | M. Teixeira	2022	Lepidoptera	Animalia	Arthropoda	Insecta	Lepidoptera					order
AR_SM_5	PhysicalObject	https://creativecommons.org/licenses/by/4.0/legalcode	0a80feca-b411-428a-a34e-c5c2fa07cdba	854c57d3-2447-4b8b-bb9e-b66a6b17ba1d	UAc	IPMPopillia	IPMPopillia_SM_SJ_2022	PreservedSpecimen	2de08365-1451-45be-9582-1a56d8fa3448	M. Teixeira | A. PeÃ±alver | M. Calvet	3	individuals	larvae	indeterminate	AR_SM_5	P. A. V. Borges | M. Teixeira	2022	Lepidoptera	Animalia	Arthropoda	Insecta	Lepidoptera					order
AR_SM_8	PhysicalObject	https://creativecommons.org/licenses/by/4.0/legalcode	0a80feca-b411-428a-a34e-c5c2fa07cdba	854c57d3-2447-4b8b-bb9e-b66a6b17ba1d	UAc	IPMPopillia	IPMPopillia_SM_SJ_2022	PreservedSpecimen	ad4633ec-56c1-4870-8ae4-3448873e69e1	M. Teixeira | A. PeÃ±alver | M. Calvet	3	individuals	larvae	indeterminate	AR_SM_8	P. A. V. Borges | M. Teixeira	2022	Lepidoptera	Animalia	Arthropoda	Insecta	Lepidoptera					order
AR_SM_11	PhysicalObject	https://creativecommons.org/licenses/by/4.0/legalcode	0a80feca-b411-428a-a34e-c5c2fa07cdba	854c57d3-2447-4b8b-bb9e-b66a6b17ba1d	UAc	IPMPopillia	IPMPopillia_SM_SJ_2022	PreservedSpecimen	370a13d4-aab2-45b3-bb81-5b27fb635aa6	M. Teixeira | A. PeÃ±alver | M. Calvet	3	individuals	larvae	indeterminate	AR_SM_11	P. A. V. Borges | M. Teixeira	2022	Lepidoptera	Animalia	Arthropoda	Insecta	Lepidoptera					order
AR_SM_12	PhysicalObject	https://creativecommons.org/licenses/by/4.0/legalcode	0a80feca-b411-428a-a34e-c5c2fa07cdba	854c57d3-2447-4b8b-bb9e-b66a6b17ba1d	UAc	IPMPopillia	IPMPopillia_SM_SJ_2022	PreservedSpecimen	8214bd22-377f-4003-96c8-182a1f7e536f	M. Teixeira | A. PeÃ±alver | M. Calvet	1	individuals	larvae	indeterminate	AR_SM_12	P. A. V. Borges | M. Teixeira	2022	Lepidoptera	Animalia	Arthropoda	Insecta	Lepidoptera					order
AR_SM_13	PhysicalObject	https://creativecommons.org/licenses/by/4.0/legalcode	0a80feca-b411-428a-a34e-c5c2fa07cdba	854c57d3-2447-4b8b-bb9e-b66a6b17ba1d	UAc	IPMPopillia	IPMPopillia_SM_SJ_2022	PreservedSpecimen	f574dd70-35f4-4888-b3ad-bd951412a213	M. Teixeira | A. PeÃ±alver | M. Calvet	1	individuals	larvae	indeterminate	AR_SM_13	P. A. V. Borges | M. Teixeira	2022	Lepidoptera	Animalia	Arthropoda	Insecta	Lepidoptera					order
AR_SM_13	PhysicalObject	https://creativecommons.org/licenses/by/4.0/legalcode	0a80feca-b411-428a-a34e-c5c2fa07cdba	854c57d3-2447-4b8b-bb9e-b66a6b17ba1d	UAc	IPMPopillia	IPMPopillia_SM_SJ_2022	PreservedSpecimen	a1aef617-008d-48f1-b5bb-5d4015526b9d	M. Teixeira | A. PeÃ±alver | M. Calvet	3	individuals	larvae	indeterminate	AR_SM_13	P. A. V. Borges | M. Teixeira	2022	Lepidoptera	Animalia	Arthropoda	Insecta	Lepidoptera					order
AR_SM_15	PhysicalObject	https://creativecommons.org/licenses/by/4.0/legalcode	0a80feca-b411-428a-a34e-c5c2fa07cdba	854c57d3-2447-4b8b-bb9e-b66a6b17ba1d	UAc	IPMPopillia	IPMPopillia_SM_SJ_2022	PreservedSpecimen	7ad3bf7e-09cc-47ab-99bd-3d7d4810a7be	M. Teixeira | A. PeÃ±alver | M. Calvet	4	individuals	larvae	indeterminate	AR_SM_15	P. A. V. Borges | M. Teixeira	2022	Lepidoptera	Animalia	Arthropoda	Insecta	Lepidoptera					order
AR_SM_18	PhysicalObject	https://creativecommons.org/licenses/by/4.0/legalcode	0a80feca-b411-428a-a34e-c5c2fa07cdba	854c57d3-2447-4b8b-bb9e-b66a6b17ba1d	UAc	IPMPopillia	IPMPopillia_SM_SJ_2022	PreservedSpecimen	63de7f69-1735-454f-82bb-5e8c4b38fa10	M. Teixeira | A. PeÃ±alver | M. Calvet	2	individuals	larvae	indeterminate	AR_SM_18	P. A. V. Borges | M. Teixeira	2022	Lepidoptera	Animalia	Arthropoda	Insecta	Lepidoptera					order
LRC52_SM_4	PhysicalObject	https://creativecommons.org/licenses/by/4.0/legalcode	0a80feca-b411-428a-a34e-c5c2fa07cdba	854c57d3-2447-4b8b-bb9e-b66a6b17ba1d	UAc	IPMPopillia	IPMPopillia_SM_SJ_2022	PreservedSpecimen	1e6005bf-135e-4d41-9955-e64b9b1242cd	M. Teixeira | A. PeÃ±alver | M. Calvet	1	individuals	larvae	indeterminate	LRC52_SM_4	P. A. V. Borges | M. Teixeira	2022	Lepidoptera	Animalia	Arthropoda	Insecta	Lepidoptera					order
RC53_SM_2	PhysicalObject	https://creativecommons.org/licenses/by/4.0/legalcode	0a80feca-b411-428a-a34e-c5c2fa07cdba	854c57d3-2447-4b8b-bb9e-b66a6b17ba1d	UAc	IPMPopillia	IPMPopillia_SM_SJ_2022	PreservedSpecimen	97d49ac0-742b-46c1-9863-e0215ba03381	M. Teixeira | A. PeÃ±alver | M. Calvet	2	individuals	larvae	indeterminate	RC53_SM_2	P. A. V. Borges | M. Teixeira	2022	Lepidoptera	Animalia	Arthropoda	Insecta	Lepidoptera					order
RC53_SM_3	PhysicalObject	https://creativecommons.org/licenses/by/4.0/legalcode	0a80feca-b411-428a-a34e-c5c2fa07cdba	854c57d3-2447-4b8b-bb9e-b66a6b17ba1d	UAc	IPMPopillia	IPMPopillia_SM_SJ_2022	PreservedSpecimen	350813a8-328e-4dc8-a790-d30c52a7fdee	M. Teixeira | A. PeÃ±alver | M. Calvet	1	individuals	larvae	indeterminate	RC53_SM_3	P. A. V. Borges | M. Teixeira	2022	Lepidoptera	Animalia	Arthropoda	Insecta	Lepidoptera					order
RC53_SM_6	PhysicalObject	https://creativecommons.org/licenses/by/4.0/legalcode	0a80feca-b411-428a-a34e-c5c2fa07cdba	854c57d3-2447-4b8b-bb9e-b66a6b17ba1d	UAc	IPMPopillia	IPMPopillia_SM_SJ_2022	PreservedSpecimen	36e2e9b6-2144-4ef5-a681-4e60d0f890e4	M. Teixeira | A. PeÃ±alver | M. Calvet	4	individuals	larvae	indeterminate	RC53_SM_6	P. A. V. Borges | M. Teixeira	2022	Lepidoptera	Animalia	Arthropoda	Insecta	Lepidoptera					order
RC53_SM_7	PhysicalObject	https://creativecommons.org/licenses/by/4.0/legalcode	0a80feca-b411-428a-a34e-c5c2fa07cdba	854c57d3-2447-4b8b-bb9e-b66a6b17ba1d	UAc	IPMPopillia	IPMPopillia_SM_SJ_2022	PreservedSpecimen	d8a08786-28bd-48e0-ad75-86f4974a0672	M. Teixeira | A. PeÃ±alver | M. Calvet	2	individuals	larvae	indeterminate	RC53_SM_7	P. A. V. Borges | M. Teixeira	2022	Lepidoptera	Animalia	Arthropoda	Insecta	Lepidoptera					order
RC53_SM_8	PhysicalObject	https://creativecommons.org/licenses/by/4.0/legalcode	0a80feca-b411-428a-a34e-c5c2fa07cdba	854c57d3-2447-4b8b-bb9e-b66a6b17ba1d	UAc	IPMPopillia	IPMPopillia_SM_SJ_2022	PreservedSpecimen	9a63cbe4-f06a-480c-b00d-0d19935194f0	M. Teixeira | A. PeÃ±alver | M. Calvet	1	individuals	larvae	indeterminate	RC53_SM_8	P. A. V. Borges | M. Teixeira	2022	Lepidoptera	Animalia	Arthropoda	Insecta	Lepidoptera					order
RC53_SM_9	PhysicalObject	https://creativecommons.org/licenses/by/4.0/legalcode	0a80feca-b411-428a-a34e-c5c2fa07cdba	854c57d3-2447-4b8b-bb9e-b66a6b17ba1d	UAc	IPMPopillia	IPMPopillia_SM_SJ_2022	PreservedSpecimen	76671d37-d92c-40a9-ae63-163e9eac7b83	M. Teixeira | A. PeÃ±alver | M. Calvet	1	individuals	larvae	indeterminate	RC53_SM_9	P. A. V. Borges | M. Teixeira	2022	Lepidoptera	Animalia	Arthropoda	Insecta	Lepidoptera					order
RC53_SM_11	PhysicalObject	https://creativecommons.org/licenses/by/4.0/legalcode	0a80feca-b411-428a-a34e-c5c2fa07cdba	854c57d3-2447-4b8b-bb9e-b66a6b17ba1d	UAc	IPMPopillia	IPMPopillia_SM_SJ_2022	PreservedSpecimen	517e94a2-29f0-428a-a2dc-6f2612b3ae06	M. Teixeira | A. PeÃ±alver | M. Calvet	1	individuals	larvae	indeterminate	RC53_SM_11	P. A. V. Borges | M. Teixeira	2022	Lepidoptera	Animalia	Arthropoda	Insecta	Lepidoptera					order
RC53_SM_13	PhysicalObject	https://creativecommons.org/licenses/by/4.0/legalcode	0a80feca-b411-428a-a34e-c5c2fa07cdba	854c57d3-2447-4b8b-bb9e-b66a6b17ba1d	UAc	IPMPopillia	IPMPopillia_SM_SJ_2022	PreservedSpecimen	c223bce4-de5a-4f59-8af0-78f300ee7adc	M. Teixeira | A. PeÃ±alver | M. Calvet	1	individuals	larvae	indeterminate	RC53_SM_13	P. A. V. Borges | M. Teixeira	2022	Lepidoptera	Animalia	Arthropoda	Insecta	Lepidoptera					order
RC53_SM_14	PhysicalObject	https://creativecommons.org/licenses/by/4.0/legalcode	0a80feca-b411-428a-a34e-c5c2fa07cdba	854c57d3-2447-4b8b-bb9e-b66a6b17ba1d	UAc	IPMPopillia	IPMPopillia_SM_SJ_2022	PreservedSpecimen	dbde6c34-37db-4238-924c-f2ddd6333dcf	M. Teixeira | A. PeÃ±alver | M. Calvet	2	individuals	larvae	indeterminate	RC53_SM_14	P. A. V. Borges | M. Teixeira	2022	Lepidoptera	Animalia	Arthropoda	Insecta	Lepidoptera					order
RC53_SM_15	PhysicalObject	https://creativecommons.org/licenses/by/4.0/legalcode	0a80feca-b411-428a-a34e-c5c2fa07cdba	854c57d3-2447-4b8b-bb9e-b66a6b17ba1d	UAc	IPMPopillia	IPMPopillia_SM_SJ_2022	PreservedSpecimen	ed8a10fc-2274-4e9d-867a-8a0f1bde56f9	M. Teixeira | A. PeÃ±alver | M. Calvet	1	individuals	larvae	indeterminate	RC53_SM_15	P. A. V. Borges | M. Teixeira	2022	Lepidoptera	Animalia	Arthropoda	Insecta	Lepidoptera					order
RC53_SM_17	PhysicalObject	https://creativecommons.org/licenses/by/4.0/legalcode	0a80feca-b411-428a-a34e-c5c2fa07cdba	854c57d3-2447-4b8b-bb9e-b66a6b17ba1d	UAc	IPMPopillia	IPMPopillia_SM_SJ_2022	PreservedSpecimen	9733c12a-35f1-4876-a47a-58377b215840	M. Teixeira | A. PeÃ±alver | M. Calvet	1	individuals	larvae	indeterminate	RC53_SM_17	P. A. V. Borges | M. Teixeira	2022	Lepidoptera	Animalia	Arthropoda	Insecta	Lepidoptera					order
RC53_SM_18	PhysicalObject	https://creativecommons.org/licenses/by/4.0/legalcode	0a80feca-b411-428a-a34e-c5c2fa07cdba	854c57d3-2447-4b8b-bb9e-b66a6b17ba1d	UAc	IPMPopillia	IPMPopillia_SM_SJ_2022	PreservedSpecimen	855e0d94-ceb0-4377-9078-204cf295c704	M. Teixeira | A. PeÃ±alver | M. Calvet	1	individuals	larvae	indeterminate	RC53_SM_18	P. A. V. Borges | M. Teixeira	2022	Lepidoptera	Animalia	Arthropoda	Insecta	Lepidoptera					order
PL_SM_10	PhysicalObject	https://creativecommons.org/licenses/by/4.0/legalcode	0a80feca-b411-428a-a34e-c5c2fa07cdba	854c57d3-2447-4b8b-bb9e-b66a6b17ba1d	UAc	IPMPopillia	IPMPopillia_SM_SJ_2022	PreservedSpecimen	d975af45-1d81-4147-96db-c591cd99ea03	M. Teixeira | A. PeÃ±alver | M. Calvet	1	individuals	larvae	indeterminate	PL_SM_10	P. A. V. Borges | M. Teixeira	2022	Lepidoptera	Animalia	Arthropoda	Insecta	Lepidoptera					order
LJB_SM_3	PhysicalObject	https://creativecommons.org/licenses/by/4.0/legalcode	0a80feca-b411-428a-a34e-c5c2fa07cdba	854c57d3-2447-4b8b-bb9e-b66a6b17ba1d	UAc	IPMPopillia	IPMPopillia_SM_SJ_2022	PreservedSpecimen	15cfdd01-4e16-4440-94c9-744048770a00	M. Teixeira | A. PeÃ±alver | M. Calvet	1	individuals	larvae	indeterminate	LJB_SM_3	P. A. V. Borges | M. Teixeira	2022	Lepidoptera	Animalia	Arthropoda	Insecta	Lepidoptera					order
LJB_SM_7	PhysicalObject	https://creativecommons.org/licenses/by/4.0/legalcode	0a80feca-b411-428a-a34e-c5c2fa07cdba	854c57d3-2447-4b8b-bb9e-b66a6b17ba1d	UAc	IPMPopillia	IPMPopillia_SM_SJ_2022	PreservedSpecimen	63a1a295-95da-4ad1-aa03-6cf2fd560dfa	M. Teixeira | A. PeÃ±alver | M. Calvet	1	individuals	larvae	indeterminate	LJB_SM_7	P. A. V. Borges | M. Teixeira	2022	Lepidoptera	Animalia	Arthropoda	Insecta	Lepidoptera					order
LJB_SM_9	PhysicalObject	https://creativecommons.org/licenses/by/4.0/legalcode	0a80feca-b411-428a-a34e-c5c2fa07cdba	854c57d3-2447-4b8b-bb9e-b66a6b17ba1d	UAc	IPMPopillia	IPMPopillia_SM_SJ_2022	PreservedSpecimen	f917419e-f3e4-49d8-ae42-ff5c55f31fbc	M. Teixeira | A. PeÃ±alver | M. Calvet	1	individuals	larvae	indeterminate	LJB_SM_9	P. A. V. Borges | M. Teixeira	2022	Lepidoptera	Animalia	Arthropoda	Insecta	Lepidoptera					order
LJB_SM_12	PhysicalObject	https://creativecommons.org/licenses/by/4.0/legalcode	0a80feca-b411-428a-a34e-c5c2fa07cdba	854c57d3-2447-4b8b-bb9e-b66a6b17ba1d	UAc	IPMPopillia	IPMPopillia_SM_SJ_2022	PreservedSpecimen	91ec22f5-2f82-4070-930f-44dc6ed2c013	M. Teixeira | A. PeÃ±alver | M. Calvet	1	individuals	larvae	indeterminate	LJB_SM_12	P. A. V. Borges | M. Teixeira	2022	Lepidoptera	Animalia	Arthropoda	Insecta	Lepidoptera					order
LJB_SM_13	PhysicalObject	https://creativecommons.org/licenses/by/4.0/legalcode	0a80feca-b411-428a-a34e-c5c2fa07cdba	854c57d3-2447-4b8b-bb9e-b66a6b17ba1d	UAc	IPMPopillia	IPMPopillia_SM_SJ_2022	PreservedSpecimen	556a383d-9c4a-4a17-a247-5fe6ed500e7f	M. Teixeira | A. PeÃ±alver | M. Calvet	3	individuals	larvae	indeterminate	LJB_SM_13	P. A. V. Borges | M. Teixeira	2022	Lepidoptera	Animalia	Arthropoda	Insecta	Lepidoptera					order
LJB_SM_14	PhysicalObject	https://creativecommons.org/licenses/by/4.0/legalcode	0a80feca-b411-428a-a34e-c5c2fa07cdba	854c57d3-2447-4b8b-bb9e-b66a6b17ba1d	UAc	IPMPopillia	IPMPopillia_SM_SJ_2022	PreservedSpecimen	7c9258df-522c-4662-852c-52668ad37ded	M. Teixeira | A. PeÃ±alver | M. Calvet	2	individuals	larvae	indeterminate	LJB_SM_14	P. A. V. Borges | M. Teixeira	2022	Lepidoptera	Animalia	Arthropoda	Insecta	Lepidoptera					order
LJB_SM_17	PhysicalObject	https://creativecommons.org/licenses/by/4.0/legalcode	0a80feca-b411-428a-a34e-c5c2fa07cdba	854c57d3-2447-4b8b-bb9e-b66a6b17ba1d	UAc	IPMPopillia	IPMPopillia_SM_SJ_2022	PreservedSpecimen	9abecbbf-a350-47a9-ab37-f0139b79cfd6	M. Teixeira | A. PeÃ±alver | M. Calvet	3	individuals	larvae	indeterminate	LJB_SM_17	P. A. V. Borges | M. Teixeira	2022	Lepidoptera	Animalia	Arthropoda	Insecta	Lepidoptera					order
LJB_SM_18	PhysicalObject	https://creativecommons.org/licenses/by/4.0/legalcode	0a80feca-b411-428a-a34e-c5c2fa07cdba	854c57d3-2447-4b8b-bb9e-b66a6b17ba1d	UAc	IPMPopillia	IPMPopillia_SM_SJ_2022	PreservedSpecimen	3baa7fa3-76a5-49c0-b549-6e943d9d2cd9	M. Teixeira | A. PeÃ±alver | M. Calvet	2	individuals	larvae	indeterminate	LJB_SM_18	P. A. V. Borges | M. Teixeira	2022	Lepidoptera	Animalia	Arthropoda	Insecta	Lepidoptera					order
RC52_SM_3	PhysicalObject	https://creativecommons.org/licenses/by/4.0/legalcode	0a80feca-b411-428a-a34e-c5c2fa07cdba	854c57d3-2447-4b8b-bb9e-b66a6b17ba1d	UAc	IPMPopillia	IPMPopillia_SM_SJ_2022	PreservedSpecimen	a181fa7b-b0d6-4bc1-b994-01552363bb2b	M. Teixeira | A. PeÃ±alver | M. Calvet	1	individuals	larvae	indeterminate	RC52_SM_3	P. A. V. Borges | M. Teixeira	2022	Lepidoptera	Animalia	Arthropoda	Insecta	Lepidoptera					order
RC52_SM_9	PhysicalObject	https://creativecommons.org/licenses/by/4.0/legalcode	0a80feca-b411-428a-a34e-c5c2fa07cdba	854c57d3-2447-4b8b-bb9e-b66a6b17ba1d	UAc	IPMPopillia	IPMPopillia_SM_SJ_2022	PreservedSpecimen	8b851925-adee-4c55-9f3e-dfa76b8f4841	M. Teixeira | A. PeÃ±alver | M. Calvet	1	individuals	larvae	indeterminate	RC52_SM_9	P. A. V. Borges | M. Teixeira	2022	Lepidoptera	Animalia	Arthropoda	Insecta	Lepidoptera					order
RC52_SM_4	PhysicalObject	https://creativecommons.org/licenses/by/4.0/legalcode	0a80feca-b411-428a-a34e-c5c2fa07cdba	854c57d3-2447-4b8b-bb9e-b66a6b17ba1d	UAc	IPMPopillia	IPMPopillia_SM_SJ_2022	PreservedSpecimen	44872833-1a0f-411a-897c-a0e6508be5fc	M. Teixeira | A. PeÃ±alver | M. Calvet	2	individuals	larvae	indeterminate	RC52_SM_4	P. A. V. Borges | M. Teixeira	2022	Lepidoptera	Animalia	Arthropoda	Insecta	Lepidoptera					order
RC52_SM_7	PhysicalObject	https://creativecommons.org/licenses/by/4.0/legalcode	0a80feca-b411-428a-a34e-c5c2fa07cdba	854c57d3-2447-4b8b-bb9e-b66a6b17ba1d	UAc	IPMPopillia	IPMPopillia_SM_SJ_2022	PreservedSpecimen	4e31d41f-5473-4808-9c74-606c2220985c	M. Teixeira | A. PeÃ±alver | M. Calvet	2	individuals	larvae	indeterminate	RC52_SM_7	P. A. V. Borges | M. Teixeira	2022	Lepidoptera	Animalia	Arthropoda	Insecta	Lepidoptera					order
RC52_SM_10	PhysicalObject	https://creativecommons.org/licenses/by/4.0/legalcode	0a80feca-b411-428a-a34e-c5c2fa07cdba	854c57d3-2447-4b8b-bb9e-b66a6b17ba1d	UAc	IPMPopillia	IPMPopillia_SM_SJ_2022	PreservedSpecimen	f1a19206-820e-4c51-9a5a-b155afbf3232	M. Teixeira | A. PeÃ±alver | M. Calvet	1	individuals	larvae	indeterminate	RC52_SM_10	P. A. V. Borges | M. Teixeira	2022	Lepidoptera	Animalia	Arthropoda	Insecta	Lepidoptera					order
RC52_SM_11	PhysicalObject	https://creativecommons.org/licenses/by/4.0/legalcode	0a80feca-b411-428a-a34e-c5c2fa07cdba	854c57d3-2447-4b8b-bb9e-b66a6b17ba1d	UAc	IPMPopillia	IPMPopillia_SM_SJ_2022	PreservedSpecimen	794ac918-f253-4dd0-affa-eb4ab25cc43d	M. Teixeira | A. PeÃ±alver | M. Calvet	3	individuals	larvae	indeterminate	RC52_SM_11	P. A. V. Borges | M. Teixeira	2022	Lepidoptera	Animalia	Arthropoda	Insecta	Lepidoptera					order
RC52_SM_12	PhysicalObject	https://creativecommons.org/licenses/by/4.0/legalcode	0a80feca-b411-428a-a34e-c5c2fa07cdba	854c57d3-2447-4b8b-bb9e-b66a6b17ba1d	UAc	IPMPopillia	IPMPopillia_SM_SJ_2022	PreservedSpecimen	ee37c848-3ae5-4fcf-8daf-b90af4f71426	M. Teixeira | A. PeÃ±alver | M. Calvet	4	individuals	larvae	indeterminate	RC52_SM_12	P. A. V. Borges | M. Teixeira	2022	Lepidoptera	Animalia	Arthropoda	Insecta	Lepidoptera					order
RC52_SM_15	PhysicalObject	https://creativecommons.org/licenses/by/4.0/legalcode	0a80feca-b411-428a-a34e-c5c2fa07cdba	854c57d3-2447-4b8b-bb9e-b66a6b17ba1d	UAc	IPMPopillia	IPMPopillia_SM_SJ_2022	PreservedSpecimen	55f575c5-0a33-406d-abc3-848445446ca7	M. Teixeira | A. PeÃ±alver | M. Calvet	4	individuals	larvae	indeterminate	RC52_SM_15	P. A. V. Borges | M. Teixeira	2022	Lepidoptera	Animalia	Arthropoda	Insecta	Lepidoptera					order
RC52_SM_16	PhysicalObject	https://creativecommons.org/licenses/by/4.0/legalcode	0a80feca-b411-428a-a34e-c5c2fa07cdba	854c57d3-2447-4b8b-bb9e-b66a6b17ba1d	UAc	IPMPopillia	IPMPopillia_SM_SJ_2022	PreservedSpecimen	eee2bf79-9374-42b2-b3b5-49a4328216b3	M. Teixeira | A. PeÃ±alver | M. Calvet	1	individuals	larvae	indeterminate	RC52_SM_16	P. A. V. Borges | M. Teixeira	2022	Lepidoptera	Animalia	Arthropoda	Insecta	Lepidoptera					order
RC52_SM_17	PhysicalObject	https://creativecommons.org/licenses/by/4.0/legalcode	0a80feca-b411-428a-a34e-c5c2fa07cdba	854c57d3-2447-4b8b-bb9e-b66a6b17ba1d	UAc	IPMPopillia	IPMPopillia_SM_SJ_2022	PreservedSpecimen	2253f5f4-a70c-42b7-a64c-110c04fb0567	M. Teixeira | A. PeÃ±alver | M. Calvet	2	individuals	larvae	indeterminate	RC52_SM_17	P. A. V. Borges | M. Teixeira	2022	Lepidoptera	Animalia	Arthropoda	Insecta	Lepidoptera					order
RC52_SM_18	PhysicalObject	https://creativecommons.org/licenses/by/4.0/legalcode	0a80feca-b411-428a-a34e-c5c2fa07cdba	854c57d3-2447-4b8b-bb9e-b66a6b17ba1d	UAc	IPMPopillia	IPMPopillia_SM_SJ_2022	PreservedSpecimen	76032ee7-6b63-4778-82d5-b3809416bf01	M. Teixeira | A. PeÃ±alver | M. Calvet	2	individuals	larvae	indeterminate	RC52_SM_18	P. A. V. Borges | M. Teixeira	2022	Lepidoptera	Animalia	Arthropoda	Insecta	Lepidoptera					order
NA_SJ_5	PhysicalObject	https://creativecommons.org/licenses/by/4.0/legalcode	0a80feca-b411-428a-a34e-c5c2fa07cdba	854c57d3-2447-4b8b-bb9e-b66a6b17ba1d	UAc	IPMPopillia	IPMPopillia_SM_SJ_2022	PreservedSpecimen	a2c04f12-9754-4c0d-baca-16b4f6bebfe7	M. Teixeira | A. PeÃ±alver | M. Calvet	1	individuals	larvae	indeterminate	NA_SJ_5	P. A. V. Borges | M. Teixeira	2022	Lepidoptera	Animalia	Arthropoda	Insecta	Lepidoptera					order
NA_SJ_7	PhysicalObject	https://creativecommons.org/licenses/by/4.0/legalcode	0a80feca-b411-428a-a34e-c5c2fa07cdba	854c57d3-2447-4b8b-bb9e-b66a6b17ba1d	UAc	IPMPopillia	IPMPopillia_SM_SJ_2022	PreservedSpecimen	19a10191-d7f9-4ca3-990c-a0293a8ee8a2	M. Teixeira | A. PeÃ±alver | M. Calvet	10	individuals	larvae	indeterminate	NA_SJ_7	P. A. V. Borges | M. Teixeira	2022	Lepidoptera	Animalia	Arthropoda	Insecta	Lepidoptera					order
NA_SJ_11	PhysicalObject	https://creativecommons.org/licenses/by/4.0/legalcode	0a80feca-b411-428a-a34e-c5c2fa07cdba	854c57d3-2447-4b8b-bb9e-b66a6b17ba1d	UAc	IPMPopillia	IPMPopillia_SM_SJ_2022	PreservedSpecimen	14852c89-3be4-44a0-b303-57654f411523	M. Teixeira | A. PeÃ±alver | M. Calvet	3	individuals	larvae	indeterminate	NA_SJ_11	P. A. V. Borges | M. Teixeira	2022	Lepidoptera	Animalia	Arthropoda	Insecta	Lepidoptera					order
NA_SJ_12	PhysicalObject	https://creativecommons.org/licenses/by/4.0/legalcode	0a80feca-b411-428a-a34e-c5c2fa07cdba	854c57d3-2447-4b8b-bb9e-b66a6b17ba1d	UAc	IPMPopillia	IPMPopillia_SM_SJ_2022	PreservedSpecimen	30e30d04-f669-4fc0-869f-d34e3e3ce388	M. Teixeira | A. PeÃ±alver | M. Calvet	4	individuals	larvae	indeterminate	NA_SJ_12	P. A. V. Borges | M. Teixeira	2022	Lepidoptera	Animalia	Arthropoda	Insecta	Lepidoptera					order
NA_SJ_16	PhysicalObject	https://creativecommons.org/licenses/by/4.0/legalcode	0a80feca-b411-428a-a34e-c5c2fa07cdba	854c57d3-2447-4b8b-bb9e-b66a6b17ba1d	UAc	IPMPopillia	IPMPopillia_SM_SJ_2022	PreservedSpecimen	a64fc16c-d023-4386-aed4-523341f9f299	M. Teixeira | A. PeÃ±alver | M. Calvet	1	individuals	larvae	indeterminate	NA_SJ_16	P. A. V. Borges | M. Teixeira	2022	Lepidoptera	Animalia	Arthropoda	Insecta	Lepidoptera					order
JL1_SJ_4	PhysicalObject	https://creativecommons.org/licenses/by/4.0/legalcode	0a80feca-b411-428a-a34e-c5c2fa07cdba	854c57d3-2447-4b8b-bb9e-b66a6b17ba1d	UAc	IPMPopillia	IPMPopillia_SM_SJ_2022	PreservedSpecimen	8d287b30-ed72-4a46-a3d0-5b903e1af9b2	M. Teixeira | A. PeÃ±alver | M. Calvet	1	individuals	larvae	indeterminate	JL1_SJ_4	P. A. V. Borges | M. Teixeira	2022	Lepidoptera	Animalia	Arthropoda	Insecta	Lepidoptera					order
RC_SJ_10	PhysicalObject	https://creativecommons.org/licenses/by/4.0/legalcode	0a80feca-b411-428a-a34e-c5c2fa07cdba	854c57d3-2447-4b8b-bb9e-b66a6b17ba1d	UAc	IPMPopillia	IPMPopillia_SM_SJ_2022	PreservedSpecimen	4abfac60-6c78-4cf1-a721-716e486549b6	M. Teixeira | A. PeÃ±alver | M. Calvet	4	individuals	larvae	indeterminate	RC_SJ_10	P. A. V. Borges | M. Teixeira	2022	Lepidoptera	Animalia	Arthropoda	Insecta	Lepidoptera					order
MS_SJ_2	PhysicalObject	https://creativecommons.org/licenses/by/4.0/legalcode	0a80feca-b411-428a-a34e-c5c2fa07cdba	854c57d3-2447-4b8b-bb9e-b66a6b17ba1d	UAc	IPMPopillia	IPMPopillia_SM_SJ_2022	PreservedSpecimen	e5181cc9-e33f-41bf-80c9-e568d9177f4e	M. Teixeira | A. PeÃ±alver | M. Calvet	1	individuals	larvae	indeterminate	MS_SJ_2	P. A. V. Borges | M. Teixeira	2022	Lepidoptera	Animalia	Arthropoda	Insecta	Lepidoptera					order
AC_SJ_1	PhysicalObject	https://creativecommons.org/licenses/by/4.0/legalcode	0a80feca-b411-428a-a34e-c5c2fa07cdba	854c57d3-2447-4b8b-bb9e-b66a6b17ba1d	UAc	IPMPopillia	IPMPopillia_SM_SJ_2022	PreservedSpecimen	2fddab49-48dd-44f4-a6d5-9993610c98e5	M. Teixeira | A. PeÃ±alver | M. Calvet	1	individuals	larvae	indeterminate	AC_SJ_1	P. A. V. Borges | M. Teixeira	2022	Lepidoptera	Animalia	Arthropoda	Insecta	Lepidoptera					order
AC_SJ_3	PhysicalObject	https://creativecommons.org/licenses/by/4.0/legalcode	0a80feca-b411-428a-a34e-c5c2fa07cdba	854c57d3-2447-4b8b-bb9e-b66a6b17ba1d	UAc	IPMPopillia	IPMPopillia_SM_SJ_2022	PreservedSpecimen	17bdb3d1-9988-4fa3-9f72-4d7dc822f45c	M. Teixeira | A. PeÃ±alver | M. Calvet	7	individuals	larvae	indeterminate	AC_SJ_3	P. A. V. Borges | M. Teixeira	2022	Lepidoptera	Animalia	Arthropoda	Insecta	Lepidoptera					order
AC_SJ_5	PhysicalObject	https://creativecommons.org/licenses/by/4.0/legalcode	0a80feca-b411-428a-a34e-c5c2fa07cdba	854c57d3-2447-4b8b-bb9e-b66a6b17ba1d	UAc	IPMPopillia	IPMPopillia_SM_SJ_2022	PreservedSpecimen	df66dd09-665a-4083-a951-089077db30b5	M. Teixeira | A. PeÃ±alver | M. Calvet	4	individuals	larvae	indeterminate	AC_SJ_5	P. A. V. Borges | M. Teixeira	2022	Lepidoptera	Animalia	Arthropoda	Insecta	Lepidoptera					order
AC_SJ_12	PhysicalObject	https://creativecommons.org/licenses/by/4.0/legalcode	0a80feca-b411-428a-a34e-c5c2fa07cdba	854c57d3-2447-4b8b-bb9e-b66a6b17ba1d	UAc	IPMPopillia	IPMPopillia_SM_SJ_2022	PreservedSpecimen	c1c08d70-d5e3-4b94-a9d7-9de1fa61b5c4	M. Teixeira | A. PeÃ±alver | M. Calvet	1	individuals	larvae	indeterminate	AC_SJ_12	P. A. V. Borges | M. Teixeira	2022	Lepidoptera	Animalia	Arthropoda	Insecta	Lepidoptera					order
AC_SJ_14	PhysicalObject	https://creativecommons.org/licenses/by/4.0/legalcode	0a80feca-b411-428a-a34e-c5c2fa07cdba	854c57d3-2447-4b8b-bb9e-b66a6b17ba1d	UAc	IPMPopillia	IPMPopillia_SM_SJ_2022	PreservedSpecimen	a176b802-a156-4206-97ee-665d341598a7	M. Teixeira | A. PeÃ±alver | M. Calvet	1	individuals	larvae	indeterminate	AC_SJ_14	P. A. V. Borges | M. Teixeira	2022	Lepidoptera	Animalia	Arthropoda	Insecta	Lepidoptera					order
CF_SJ_2	PhysicalObject	https://creativecommons.org/licenses/by/4.0/legalcode	0a80feca-b411-428a-a34e-c5c2fa07cdba	854c57d3-2447-4b8b-bb9e-b66a6b17ba1d	UAc	IPMPopillia	IPMPopillia_SM_SJ_2022	PreservedSpecimen	c236c505-3b2b-4ec9-8bd3-cabe91f86c79	M. Teixeira | A. PeÃ±alver | M. Calvet	2	individuals	larvae	indeterminate	CF_SJ_2	P. A. V. Borges | M. Teixeira	2022	Lepidoptera	Animalia	Arthropoda	Insecta	Lepidoptera					order
JJ_SJ_5	PhysicalObject	https://creativecommons.org/licenses/by/4.0/legalcode	0a80feca-b411-428a-a34e-c5c2fa07cdba	854c57d3-2447-4b8b-bb9e-b66a6b17ba1d	UAc	IPMPopillia	IPMPopillia_SM_SJ_2022	PreservedSpecimen	54a6a1b5-0e8b-421a-ab6f-7da724f1bd45	M. Teixeira | A. PeÃ±alver | M. Calvet	3	individuals	larvae	indeterminate	JJ_SJ_5	P. A. V. Borges | M. Teixeira	2022	Lepidoptera	Animalia	Arthropoda	Insecta	Lepidoptera					order
JJ_SJ_10	PhysicalObject	https://creativecommons.org/licenses/by/4.0/legalcode	0a80feca-b411-428a-a34e-c5c2fa07cdba	854c57d3-2447-4b8b-bb9e-b66a6b17ba1d	UAc	IPMPopillia	IPMPopillia_SM_SJ_2022	PreservedSpecimen	f70582c2-795d-4846-ab41-035b69e51039	M. Teixeira | A. PeÃ±alver | M. Calvet	2	individuals	larvae	indeterminate	JJ_SJ_10	P. A. V. Borges | M. Teixeira	2022	Lepidoptera	Animalia	Arthropoda	Insecta	Lepidoptera					order
MO_SM_1	PhysicalObject	https://creativecommons.org/licenses/by/4.0/legalcode	0a80feca-b411-428a-a34e-c5c2fa07cdba	854c57d3-2447-4b8b-bb9e-b66a6b17ba1d	UAc	IPMPopillia	IPMPopillia_SM_SJ_2022	PreservedSpecimen	bdade0a3-305f-4d8d-bcb0-ce867e112360	M. Teixeira | A. PeÃ±alver | M. Calvet	1	individuals	adult	indeterminate	MO_SM_1	P. A. V. Borges | M. Teixeira	2022	Tipulidae	Animalia	Arthropoda	Insecta	Diptera	Tipulidae				family
FR_SM_14	PhysicalObject	https://creativecommons.org/licenses/by/4.0/legalcode	0a80feca-b411-428a-a34e-c5c2fa07cdba	854c57d3-2447-4b8b-bb9e-b66a6b17ba1d	UAc	IPMPopillia	IPMPopillia_SM_SJ_2022	PreservedSpecimen	baea9ea3-69d4-4b92-8572-5226f0701a92	M. Teixeira | A. PeÃ±alver | M. Calvet	1	individuals	adult	indeterminate	FR_SM_14	P. A. V. Borges | M. Teixeira	2022	Tipulidae	Animalia	Arthropoda	Insecta	Diptera	Tipulidae				family
AR_SM_15	PhysicalObject	https://creativecommons.org/licenses/by/4.0/legalcode	0a80feca-b411-428a-a34e-c5c2fa07cdba	854c57d3-2447-4b8b-bb9e-b66a6b17ba1d	UAc	IPMPopillia	IPMPopillia_SM_SJ_2022	PreservedSpecimen	b06e45df-0117-4685-a9cd-4b615e6bbb21	M. Teixeira | A. PeÃ±alver | M. Calvet	1	individuals	adult	indeterminate	AR_SM_15	P. A. V. Borges | M. Teixeira	2022	Tipulidae	Animalia	Arthropoda	Insecta	Diptera	Tipulidae				family
LRC52_SM_13	PhysicalObject	https://creativecommons.org/licenses/by/4.0/legalcode	0a80feca-b411-428a-a34e-c5c2fa07cdba	854c57d3-2447-4b8b-bb9e-b66a6b17ba1d	UAc	IPMPopillia	IPMPopillia_SM_SJ_2022	PreservedSpecimen	54928866-d2cd-42e1-8246-f1640cf33083	M. Teixeira | A. PeÃ±alver | M. Calvet	1	individuals	adult	indeterminate	LRC52_SM_13	P. A. V. Borges | M. Teixeira	2022	Tipulidae	Animalia	Arthropoda	Insecta	Diptera	Tipulidae				family
RC52_SM_15	PhysicalObject	https://creativecommons.org/licenses/by/4.0/legalcode	0a80feca-b411-428a-a34e-c5c2fa07cdba	854c57d3-2447-4b8b-bb9e-b66a6b17ba1d	UAc	IPMPopillia	IPMPopillia_SM_SJ_2022	PreservedSpecimen	aab5ba7a-0d4e-4ec2-b7dc-fd1e5da55fc6	M. Teixeira | A. PeÃ±alver | M. Calvet	1	individuals	adult	indeterminate	RC52_SM_15	P. A. V. Borges | M. Teixeira	2022	Tipulidae	Animalia	Arthropoda	Insecta	Diptera	Tipulidae				family
AC_SJ_15	PhysicalObject	https://creativecommons.org/licenses/by/4.0/legalcode	0a80feca-b411-428a-a34e-c5c2fa07cdba	854c57d3-2447-4b8b-bb9e-b66a6b17ba1d	UAc	IPMPopillia	IPMPopillia_SM_SJ_2022	PreservedSpecimen	38fa5798-7cdc-479e-96c9-68405c5d6c92	M. Teixeira | A. PeÃ±alver | M. Calvet	1	individuals	adult	indeterminate	AC_SJ_15	P. A. V. Borges | M. Teixeira	2022	Tipulidae	Animalia	Arthropoda	Insecta	Diptera	Tipulidae				family
SG_SM_13	PhysicalObject	https://creativecommons.org/licenses/by/4.0/legalcode	0a80feca-b411-428a-a34e-c5c2fa07cdba	854c57d3-2447-4b8b-bb9e-b66a6b17ba1d	UAc	IPMPopillia	IPMPopillia_SM_SJ_2022	PreservedSpecimen	43075f76-a9cc-448f-adcc-fd73b5dd6e87	M. Teixeira | A. PeÃ±alver | M. Calvet	1	individuals	adult	indeterminate	SG_SM_13	P. A. V. Borges | M. Teixeira	2022	Sarcophaga	Animalia	Arthropoda	Insecta	Diptera	Sarcophagidae	Sarcophaga			genus
JM_SM_10	PhysicalObject	https://creativecommons.org/licenses/by/4.0/legalcode	0a80feca-b411-428a-a34e-c5c2fa07cdba	854c57d3-2447-4b8b-bb9e-b66a6b17ba1d	UAc	IPMPopillia	IPMPopillia_SM_SJ_2022	PreservedSpecimen	383c6962-c296-493d-86da-d112fadc5702	M. Teixeira | A. PeÃ±alver | M. Calvet	1	individuals	adult	indeterminate	JM_SM_10	P. A. V. Borges | M. Teixeira	2022	Sarcophaga	Animalia	Arthropoda	Insecta	Diptera	Sarcophagidae	Sarcophaga			genus
JS_SM_1	PhysicalObject	https://creativecommons.org/licenses/by/4.0/legalcode	0a80feca-b411-428a-a34e-c5c2fa07cdba	854c57d3-2447-4b8b-bb9e-b66a6b17ba1d	UAc	IPMPopillia	IPMPopillia_SM_SJ_2022	PreservedSpecimen	48dbe4a0-daaa-4d3a-8268-8b41d30711ee	M. Teixeira | A. PeÃ±alver | M. Calvet	1	individuals	adult	indeterminate	JS_SM_1	P. A. V. Borges | M. Teixeira	2022	Sarcophaga	Animalia	Arthropoda	Insecta	Diptera	Sarcophagidae	Sarcophaga			genus
AR_SM_12	PhysicalObject	https://creativecommons.org/licenses/by/4.0/legalcode	0a80feca-b411-428a-a34e-c5c2fa07cdba	854c57d3-2447-4b8b-bb9e-b66a6b17ba1d	UAc	IPMPopillia	IPMPopillia_SM_SJ_2022	PreservedSpecimen	fcc96753-b2a6-42f7-8895-dc7816766181	M. Teixeira | A. PeÃ±alver | M. Calvet	1	individuals	adult	indeterminate	AR_SM_12	P. A. V. Borges | M. Teixeira	2022	Sarcophaga	Animalia	Arthropoda	Insecta	Diptera	Sarcophagidae	Sarcophaga			genus
LRC52_SM_4	PhysicalObject	https://creativecommons.org/licenses/by/4.0/legalcode	0a80feca-b411-428a-a34e-c5c2fa07cdba	854c57d3-2447-4b8b-bb9e-b66a6b17ba1d	UAc	IPMPopillia	IPMPopillia_SM_SJ_2022	PreservedSpecimen	92cb07e5-f50b-422f-bcdf-2e5719c69f53	M. Teixeira | A. PeÃ±alver | M. Calvet	3	individuals	adult	indeterminate	LRC52_SM_4	P. A. V. Borges | M. Teixeira	2022	Sarcophaga	Animalia	Arthropoda	Insecta	Diptera	Sarcophagidae	Sarcophaga			genus
PL_SM_13	PhysicalObject	https://creativecommons.org/licenses/by/4.0/legalcode	0a80feca-b411-428a-a34e-c5c2fa07cdba	854c57d3-2447-4b8b-bb9e-b66a6b17ba1d	UAc	IPMPopillia	IPMPopillia_SM_SJ_2022	PreservedSpecimen	ad68f044-7c24-4aa2-9f59-0e016a0f8dc8	M. Teixeira | A. PeÃ±alver | M. Calvet	1	individuals	adult	indeterminate	PL_SM_13	P. A. V. Borges | M. Teixeira	2022	Sarcophaga	Animalia	Arthropoda	Insecta	Diptera	Sarcophagidae	Sarcophaga			genus
LJB_SM_18	PhysicalObject	https://creativecommons.org/licenses/by/4.0/legalcode	0a80feca-b411-428a-a34e-c5c2fa07cdba	854c57d3-2447-4b8b-bb9e-b66a6b17ba1d	UAc	IPMPopillia	IPMPopillia_SM_SJ_2022	PreservedSpecimen	2ab9a6bb-d762-41a4-85ec-afcad5f58f6f	M. Teixeira | A. PeÃ±alver | M. Calvet	1	individuals	adult	indeterminate	LJB_SM_18	P. A. V. Borges | M. Teixeira	2022	Sarcophaga	Animalia	Arthropoda	Insecta	Diptera	Sarcophagidae	Sarcophaga			genus
NA_SJ_4	PhysicalObject	https://creativecommons.org/licenses/by/4.0/legalcode	0a80feca-b411-428a-a34e-c5c2fa07cdba	854c57d3-2447-4b8b-bb9e-b66a6b17ba1d	UAc	IPMPopillia	IPMPopillia_SM_SJ_2022	PreservedSpecimen	2ae39d9d-3327-458a-8e37-2e80f3650b2e	M. Teixeira | A. PeÃ±alver | M. Calvet	5	individuals	adult	indeterminate	NA_SJ_4	P. A. V. Borges | M. Teixeira	2022	Sarcophaga	Animalia	Arthropoda	Insecta	Diptera	Sarcophagidae	Sarcophaga			genus
NA_SJ_5	PhysicalObject	https://creativecommons.org/licenses/by/4.0/legalcode	0a80feca-b411-428a-a34e-c5c2fa07cdba	854c57d3-2447-4b8b-bb9e-b66a6b17ba1d	UAc	IPMPopillia	IPMPopillia_SM_SJ_2022	PreservedSpecimen	c9d7901c-1b51-4732-a2fa-88b4e957a82b	M. Teixeira | A. PeÃ±alver | M. Calvet	2	individuals	adult	indeterminate	NA_SJ_5	P. A. V. Borges | M. Teixeira	2022	Sarcophaga	Animalia	Arthropoda	Insecta	Diptera	Sarcophagidae	Sarcophaga			genus
RC_SJ_10	PhysicalObject	https://creativecommons.org/licenses/by/4.0/legalcode	0a80feca-b411-428a-a34e-c5c2fa07cdba	854c57d3-2447-4b8b-bb9e-b66a6b17ba1d	UAc	IPMPopillia	IPMPopillia_SM_SJ_2022	PreservedSpecimen	a62fafc3-6ac8-41bb-880f-e11e73e81894	M. Teixeira | A. PeÃ±alver | M. Calvet	8	individuals	adult	indeterminate	RC_SJ_10	P. A. V. Borges | M. Teixeira	2022	Sarcophaga	Animalia	Arthropoda	Insecta	Diptera	Sarcophagidae	Sarcophaga			genus
JL2_SJ_13	PhysicalObject	https://creativecommons.org/licenses/by/4.0/legalcode	0a80feca-b411-428a-a34e-c5c2fa07cdba	854c57d3-2447-4b8b-bb9e-b66a6b17ba1d	UAc	IPMPopillia	IPMPopillia_SM_SJ_2022	PreservedSpecimen	41f09e63-5fbd-47e3-95b6-aa9f44042307	M. Teixeira | A. PeÃ±alver | M. Calvet	5	individuals	adult	indeterminate	JL2_SJ_13	P. A. V. Borges | M. Teixeira	2022	Sarcophaga	Animalia	Arthropoda	Insecta	Diptera	Sarcophagidae	Sarcophaga			genus
AC_SJ_1	PhysicalObject	https://creativecommons.org/licenses/by/4.0/legalcode	0a80feca-b411-428a-a34e-c5c2fa07cdba	854c57d3-2447-4b8b-bb9e-b66a6b17ba1d	UAc	IPMPopillia	IPMPopillia_SM_SJ_2022	PreservedSpecimen	380b5129-ab6e-410b-9788-5362022b25cd	M. Teixeira | A. PeÃ±alver | M. Calvet	15	individuals	adult	indeterminate	AC_SJ_1	P. A. V. Borges | M. Teixeira	2022	Sarcophaga	Animalia	Arthropoda	Insecta	Diptera	Sarcophagidae	Sarcophaga			genus
AC_SJ_2	PhysicalObject	https://creativecommons.org/licenses/by/4.0/legalcode	0a80feca-b411-428a-a34e-c5c2fa07cdba	854c57d3-2447-4b8b-bb9e-b66a6b17ba1d	UAc	IPMPopillia	IPMPopillia_SM_SJ_2022	PreservedSpecimen	06bab4dd-2d68-45ae-b7c4-1b3f7d648d4a	M. Teixeira | A. PeÃ±alver | M. Calvet	1	individuals	adult	indeterminate	AC_SJ_2	P. A. V. Borges | M. Teixeira	2022	Sarcophaga	Animalia	Arthropoda	Insecta	Diptera	Sarcophagidae	Sarcophaga			genus
AC_SJ_3	PhysicalObject	https://creativecommons.org/licenses/by/4.0/legalcode	0a80feca-b411-428a-a34e-c5c2fa07cdba	854c57d3-2447-4b8b-bb9e-b66a6b17ba1d	UAc	IPMPopillia	IPMPopillia_SM_SJ_2022	PreservedSpecimen	fdc1d393-5cfb-4582-8b5d-4afef95d4e50	M. Teixeira | A. PeÃ±alver | M. Calvet	2	individuals	adult	indeterminate	AC_SJ_3	P. A. V. Borges | M. Teixeira	2022	Sarcophaga	Animalia	Arthropoda	Insecta	Diptera	Sarcophagidae	Sarcophaga			genus
AC_SJ_17	PhysicalObject	https://creativecommons.org/licenses/by/4.0/legalcode	0a80feca-b411-428a-a34e-c5c2fa07cdba	854c57d3-2447-4b8b-bb9e-b66a6b17ba1d	UAc	IPMPopillia	IPMPopillia_SM_SJ_2022	PreservedSpecimen	031da8b4-cd2e-439d-aa37-40f0e4c1b918	M. Teixeira | A. PeÃ±alver | M. Calvet	2	individuals	adult	indeterminate	AC_SJ_17	P. A. V. Borges | M. Teixeira	2022	Sarcophaga	Animalia	Arthropoda	Insecta	Diptera	Sarcophagidae	Sarcophaga			genus
JJ_SJ_2	PhysicalObject	https://creativecommons.org/licenses/by/4.0/legalcode	0a80feca-b411-428a-a34e-c5c2fa07cdba	854c57d3-2447-4b8b-bb9e-b66a6b17ba1d	UAc	IPMPopillia	IPMPopillia_SM_SJ_2022	PreservedSpecimen	acb12288-352c-4650-9984-180e436ff0f9	M. Teixeira | A. PeÃ±alver | M. Calvet	3	individuals	adult	indeterminate	JJ_SJ_2	P. A. V. Borges | M. Teixeira	2022	Sarcophaga	Animalia	Arthropoda	Insecta	Diptera	Sarcophagidae	Sarcophaga			genus
